# Supplementary material for: Targeting RAS guanyl releasing protein 1 promotes T lymphocytes infiltrations and improves anti‐programmed death receptor ligand 1 therapy response of triple‐negative breast cancer
Source: Clin Transl Med. 2023 Jul 17;13(7):e1335. doi: 10.1002/ctm2.1335 (PMC10352603; doi:10.1002/ctm2.1335)
Supplement: Supplementary file 5 — Supporting information. Table S1 The DEGs were identified between groups of high and low expression of PD‐L1 [file CTM2-13-e1335-s004.xlsx]

## Sheet: Gene UP
GSE100824	GSE157284	GSE107764
CD274	ABI1	A2M
RASEF	ACAP2	A2M
SPINK1	ACAP2	AATF
DMKN	ADAM9	ABCB1
NTRK3	ADCY7	ABI2
MAGEA11	ADD3	ABI2
LOC100507800	ADD3	ABL1
SLC4A4	AFG3L2	ABO
LOC100506769	AHCTF1	ABR
IL24	AHCTF1P1///AHCTF1	ACACA
C4orf19	AHNAK	ACAD11
DEFB103B	AIM2	ACOXL
SLCO2A1	ALDH2	ACOXL
XLOC_001462	ALOX5	ACTA2
CCDC3	ALOX5AP	ADAMTS5
GFRA1	ANKRD12	ADARB2
XLOC_l2_011798	ANKRD36	ADD1
SLC14A1	ANKRD44	ADH5
CES1	ANP32B	ADORA3
XLOC_003729	ANP32E	AFF2
ESM1	ANP32E	AFF3
EPB41L4A	ANXA1	AGAP1
C17orf76-AS1	ANXA4	AGAP2
PPAPDC1A	ANXA7	AGAP3
OR9G4	AP1G1	AGAP3
CGB	AP3S1	AK7
XLOC_012981	APLP2	AKAP11
XK	APOBEC3G	AKAP8
XLOC_006850	APOC1	AKAP9
GPR112	APOL3	AKAP9
ISM1	APOL6	AKNA
LOC100129399	APOL6	AKNA
PTGFR	APOL6	ALDH3A2
XAGE2B	ARAP2	ALDH3B1
LOC100287813	ARF6	ALDH3B1
LOC100129316	ARFGEF1	ALG5
UCA1	ARHGAP9	ANKFY1
XLOC_008111	ARHGAP9	ANKHD1
DOCK2	ARIH1	ANKIB1
LOC388630	ARPC2	ANKRD11
S100G	ARPC2	ANKRD11
	ARPC5	ANKRD32
FRMD3	ASAH1	ANKS1A
GPR116	ASAP1	ANKS1A
FAM134B	ASAP1	ANKS6
FAM196B	ATE1	ANKS6
ZFP28	ATL2	ANKS6
ASB2	ATP5C1	ANO2
MMP3	ATP5J	ANXA6
MDS2	ATP6AP2	AP1GBP1
LOC100288884	ATRX	AP1S2
HK2	ATXN1L	AP1S2
DMBT1	AURKA	AP2A1
PPFIA2	B2M	AP2A2
COL15A1	B2M	AP3B1
GLIS3-AS1	BARD1	AP3B1
LOC283392	BAZ1A	AP3B1
XLOC_011379	BBX	AP4E1
ABCB5	BCL2L11	AP4E1
A1CF	BIRC2	APBA2
ANXA10	BIRC3	APBB1
INSL4	BOLA2	APP
ACE2	BTN3A2	ARHGAP12
XLOC_009415	C11orf31	ARHGAP21
WNT7B	C11orf58	ARHGAP21
RFPL4A	C16orf54	ARHGAP6
LYPD1	C16orf72	ARHGAP6
CD33	C19orf60	ARHGAP6
VAV1	C19orf66	ARHGAP6
XLOC_003155	C1QBP	ARHGAP6
XLOC_l2_014771	C1S	ARHGAP6
XLOC_008000	C3	ARHGAP6
XLOC_008001	C5orf56	ARHGAP6
EMCN	C6orf62	ARHGEF10
TRIOBP	CARD16///CASP1	ARHGEF3
LINC00442	CASC7///AGO2	ARHGEF3
XLOC_013686	CASP1	ARL15
LOC100506923	CASP1	ARL15
SYNE1	CBX5	ARL15
PRODH	CCAR1	ARL15
XLOC_000999	CCAR1	ARL15
C9orf24	CCL5	ARL5C
VCAN	CCL8	ARL9
CDH11	CCR1	ARMC3
ADAMTS6	CCR5	ARSB
PCSK5	CCT8	ARSK
KBTBD10	CD164	ASTN2
LOC100507380	CD44	ATAD2B
KRTAP4-9	CD44	ATG12
LOC339593	CD44	ATG2B
LOC100507065	CD47	ATG5
LINC00511	CD47	ATL1
PLCZ1	CD47	ATL1
LOC100507480	CD48	ATN1
MMP23B	CD53	ATP8A2
DIP2C	CD53	ATPAF1
CADM1	CD58	ATXN1
PLA2G2D	CD58	AVEN
PLCB4	CD63	B3GNTL1
LOC100505701	CD84	BAG2
GPR64	CDC42SE2	BAHD1
FGD4	CDIPT	BAIAP2
HEMGN	CDK17	BANK1
SERPINB7	CEBPZ	BANK1
CD22	CELF2	BARD1
MAFB	CEP57	BAZ1A
SERPINA9	CEPT1	BAZ1A
ARHGAP44	CETN3	BAZ2A
MYO5B	CFAP97	BBX
SPANXB2	CFLAR	BCL11B
XLOC_l2_014821	CHMP5	BCL2L11
EBLN1	CIRBP	BCOR
DQX1	CKAP2///IGLV@///IGLC1	BCOR
INSC	CKS2	BCOR
SCARNA11	CLEC2D	BCOR
XLOC_001776	CLEC2D	BCOR
XLOC_000995	CLNS1A	BCOR
COL4A6	CLUAP1	BCORL2
OVOL2	CMPK2	BHMT2
AKAP12	CNOT9	BICD1
H2AFB3	COG3	BIK
FBXL7	COG5	BIN1
RERGL	CORO1A	BIN3
LOC644662	CORO1C	BIVM
XLOC_005610	COX1	BLVRB
AQP9	CPSF6	BMI1
PLA2G4A	CREB1	BMP2K
MAOA	CREG1	BMP6
AREG	CSDE1	BMPER
NKX2-8	CTSC	BMPR2
SPAG16	CTSC	BMPR2
MAGEA9	CTSC	BPHL
PTCD2	CUL4B	BRD1
LOC100302640	CXCL10	BRD1
NANOS2	CXCL11	C10orf140
SYT1	CXCL11	C10orf140
PHEX	CXCL9	C10orf84
BMPER	CXCR4	C11orf21
BEST3	CXCR4	C11orf80
KRTAP4-8	CYAT1///IGLV1-44///IGLC1	C11orf9
OR10G8	CYBB	C12orf56
FAM25A	CYP1B1	C13orf18
LOC100131910	CYP1B1	C13orf38
SPANXN5	DAD1	C14orf143
XLOC_006705	DAP3	C14orf79
EDA	DAPK1	C14orf93
TTC28-AS1	DCAF13	C15orf42
XLOC_l2_001085	DCN	C18orf19
XLOC_011047	DDX17	C18orf34
ZMAT1	DDX58	C19orf29
HDC	DDX60L	C19orf57
TOX	DENND4C	C1orf212
XLOC_000041	DENND6A	C20orf166
PTGS2	DENR	C21orf63
EOMES	DERL1	C22orf34
CCL2	DICER1	C22orf34
LOC730755	DNAJA1	C2orf42
PSG8	DOCK8	C2orf76
XLOC_013445	DPT	C3orf26
LOC100506485	DPYSL2	C3orf26
PDE4DIP	DTX3L	C3orf63
SNORA79	DYNLT1	C4orf14
KCNQ3	EBAG9	C4orf22
XLOC_003204	EDEM3	C4orf37
LOC401561	EFCAB14	C4orf8
FRY	EFR3A	C5orf37
SIRT5	EID1	C5orf56
SYBU	EIF1AX	C6orf145
ADPRH	EIF2AK2	C6orf167
LOC100506267	EIF4G2	C7orf50
DKFZp451A211	EIF5B	C7orf50
NCF4	EIF5B	C7orf63
FAM66C	EIF5B	C7orf64
NXF5	ELK3	C8orf42
CCDC162P	ENTPD4	C9orf102
SZT2	EPC1	C9orf102
STK31	EPSTI1	C9orf126
ID3	EPSTI1	C9orf126
LOC158960	ERAP1	C9orf126
SBSN	ERAP1	C9orf3
ANKRD63	ERBIN	C9orf3
MDFI	ESYT2	C9orf3
LOC100499484	ETS1	C9orf3
XLOC_007205	EWSR1	C9orf3
CCL3	EZH1	C9orf78
OGDHL	FAM107B	CACNA1A
SLIT3	FAM129A	CACNA1A
ANGPTL2	FAM160B1	CACNA1C
FLG	FAM208B	CACNA1C
RTP3	FAM20A	CACNA1H
FAM66D	FAM26F	CACNA1H
IGFN1	FAM26F	CACNA2D4
LOC730236	FAM26F	CACNA2D4
WNT10A	FAM76A	CACNA2D4
IQCF4	FAM92A1	CACNG6
SCAND2	FBN1	CADM2
DCLK1	FBXO11	CARD10
SPANXA1	FCER1G	CASD1
TCHH	FCRL3	CASK
SCT	FCRL5	CBFA2T3
CECR6	FCRL5	CCDC122
FAM189A2	FCRL5	CCDC138
SCARNA1	FDCSP	CCDC140
LOC100507127	FGD2	CCDC157
SDR42E1	FKBP11	CCDC38
LOH12CR2	FLJ32255	CCDC38
MAEL	FOSB	CCDC64
FAM83A	FRG1JP	CCDC82
AQP3	FYB	CCDC93
XLOC_007745	FYB	CCND2
XLOC_007746	FYB	CCNL1
PGM5	G3BP1	CCT6A
LOC100506036	GABRP	CD38
GARNL3	GATAD2A	CD38
LINC00320	GBP1	CD58
GRIK1-AS1	GBP1	CDC14B
CELF2	GBP2	CDC42BPB
LAMA1	GBP2	CDC42BPB
XLOC_002487	GBP5	CDC7
SH3BGRL2	GBP5	CDK6
EMR2	GDI2	CDK6
AQP7P1	GFM1	CDK6
C15orf27	GGNBP2	CDKL1
SCG5	GIMAP1	CEBPG
PROM2	GIMAP2	CENPE
SLC44A3	GIMAP7	CEP135
SMAD9	GLCCI1	CEP135
NPL	GLG1	CEP57
XLOC_012631	GLMP	CFLAR
TMEM40	GLRX	CHD8
CCDC144A	GLYR1///SEPT6	CHIC2
ALPL	GNA13	CHKA
CHAC1	GNPTAB	CHKA
TMEM27	GOLGA8A	CHRNA7
KRTAP3-1	GOLT1B	CHST8
RGS18	GPX3	CHST8
ID2	GTF3C2-AS1	CHSY3
CSF2RB	GTPBP8	CIB1
NFATC2	GVINP1	CINP
RPS20	GYG1	CKM
GKN1	GZMA	CLASP1
LINC00052	H2AFZ	CLASP1
TEX101	H3F3AP4///H3F3B///H3F3A	CLASP1
A2LD1	HAUS6	CLASP2
GCNT4	HCLS1	CLCA4
DIO2	HERC5	CLCN4
SLED1	HERC6	CLEC12B
XLOC_l2_008396	HINT1	CLEC2B
CLYBL	HIST1H2BD	CLEC2D
MOB3B	HLA-A	CLEC9A
INHBA	HLA-B	CLECL1
XLOC_001537	HLA-B	CLIC2
WWTR1-AS1	HLA-C	CLIC2
MYPN	HLA-C	CLIC2
LOC100507364	HLA-DMA	CLN5
KCNS3	HLA-DOA	CLN6
LOC100131138	HLA-DOA	CLOCK
UTS2D	HLA-DOB	CMC1
RASGRP1	HLA-DQB1	CMTM7
XLOC_012912	HLA-DRA	CMTM7
NRN1	HLA-F	CNKSR2
LOC100507431	HLA-G	CNKSR2
LARGE	HMGB1	CNNM4
FLJ22447	HMGB2	CNNM4
JAG2	HMGN3	CNOT2
KIAA0226	HMGN4	CNOT2
XLOC_004988	HMGN4	CNTLN
DOK7	HNRNPA3	CNTN5
XLOC_l2_008226	HNRNPL	COG3
C14orf34	HP1BP3	COG6
XLOC_012020	HSDL2	COG6
LOC643723	HSP90AB1	COG6
LOC387723	HSPA1B///HSPA1A	COG6
BNC1	HSPA1B///HSPA1A	COG6
FGGY	HSPA1L///HSPA1B///HSPA1A	COL19A1
NLRP10	IDO1	COL4A3BP
ARMS2	IDS	COL5A1
SRMS	IFI16	COL6A2
KCNAB3	IFI44	COPZ2
LOC285419	IFI44	CORO1C
HSPB8	IFI44L	CORO2A
XLOC_012078	IFIH1	COX7B2
LRRC8C	IFIT3	COX7B2
AEBP1	IFITM1	COX7B2
RERG	IFITM2///IFITM1	COX7B2
LRRC29	IGHA2///IGHA1///IGH	COX7B2
MEGF10	IGHD	COX7B2
CBLB	IGHG1	COX7B2
CYP1A1	IGHM	COX7B2
ACVR1C	IGHM	CPAMD8
LIG4	IGHM///IGHG1	CPD
GLIS1	IGHM///IGHG1///IGHA1	CPLX1
LOC100507634	IGHV3-23///IGHV4-31///IGHM///IGHG1///IGHA1	CPSF6
LOC100507613	IGHV3-23///IGHV4-31///IGHM///IGHG4///IGHG3///IGHG1///IGHD///IGHA2///IGHA1///IGH	CPT1A
RGS16	IGHV4-31///IGHA1	CPT1A
XLOC_006704	IGHV4-31///IGHM///IGHG3///IGHG1///IGHD///IGHA1	CRADD
LOC100134409	IGK///IGKC	CRHBP
CYP2J2	IGK///IGKC	CRTC3
APBA1	IGK///IGKC	CSMD1
CGNL1	IGK///IGKC	CSMD1
DYNC2LI1	IGK///IGKC	CSMD1
NSAP11	IGK///IGKC	CSMD1
XLOC_010952	IGKC	CSMD1
ANKRD26P1	IGKC	CSNK1D
CTSC	IGLC1	CSNK1G3
LOC100506422	IGLC1	CSPG4
CRNN	IGLC1	CTBP1
ERN1	IGLC1	CTNNA1
TGM2	IGLJ3	CTSB
GHRL	IGLJ3	CUGBP2
PTGER2	IGLJ3	CXCL6
PDZD2	IGLJ3///IGLV@///IGLC1	CXorf30
RENBP	IGLJ3///IGLV1-44///CKAP2///IGLV@///IGLC1	CXorf30
ACP1	IGLL5///IGLV@	CXorf30
XLOC_000587	IGLV1-44	CXorf36
NTN4	IGLV1-44	CXorf36
IGF2	IGSF6	CYP4F11
TREM1	IKZF1	CYP4F11
ANKRD1	IKZF3	CYP4F11
KCNA6	IKZF3	CYTH4
CDK20	IL2RA	DAAM2
XLOC_011563	IL2RB	DAB2IP
CD28	IL2RG	DAD1
LOC100133920	IL32	DAD1
CLCA3P	INHBC	DCBLD2
WDR69	INIP	DCHS1
CAMSAP3	IRF1	DCLK1
STYK1	IRF2BPL	DCLK1
TERT	IRF4	DCUN1D4
LOC100507501	ISCA1	DCUN1D4
SEMA7A	ITM2B	DCUN1D4
PHLDB2	ITM2B	DCUN1D4
C6orf99	JAK2	DDX4
XLOC_014364	JAK3	DEAF1
SYPL2	JCHAIN	DENND1A
C7orf13	JUN	DENND1A
FOXA1	JUN	DGKD
C8orf34	KARS	DGKH
LOC644192	KAT6A	DHRS1
SCARNA23	KCTD12	DHRS12
FLJ27354	KDM2B	DHRS2
SYT16	KIAA1551	DHX15
LOC100132764	KLF6	DHX29
IL1F10	KLHDC7B	DHX29
CHMP4C	KLHL5	DHX58
PRM1	KLHL6	DIMT1L
TAGLN	KLRC4-KLRK1///KLRK1	DIP2C
LOC100132439	KPNA2	DIP2C
GRIA3	KPNB1	DIP2C
FBXO15	L1CAM	DIP2C
LOC100507008	LAMP3	DIXDC1
SCD5	LCOR	DLC1
LOC100131581	LCP1	DLEU2
RASGRF1	LCP2	DLEU2
BANK1	LEF1	DLEU2
ARSD	LINC00957	DLEU2
XDH	LINC01578	DLEU7
SCARNA18	LINC01578	DLG2
NR5A2	LINS1	DLG2
XLOC_014399	LOC100129518///SOD2	DLG4
ACTG2	LOC100129518///SOD2	DLGAP1
SEPSECS	LOC100293211	DLGAP2
VCX2	LOC100509457///HLA-DQA1	DLGAP2
KHDRBS3	LOC100509457///HLA-DQA2///HLA-DQA1	DLGAP2
SALL4	LOC100653247///DUSP22	DLGAP2
LRRC2	LOC100996740	DMD
C17orf51	LOC100996809///HLA-DRB4///HLA-DRB1	DMD
RNF152	LOC101060604///NPIPA5///SMG1P3///NPIPB5///SMG1P1///LOC613037///NPIPB4///SLC7A5P1///NPIPB3	DMD
DCLRE1C	LOC101060835///HLA-DQB1	DMD
CCL3L3	LOC101060835///HLA-DQB1	DMD
LOC100652906	LOC101927733///HMGN1	DMD
SNORA11B	LOC101928173	DMD
RNU4ATAC	LOC102723479	DMD
FAM27A	LOC102725051///LOC102723891///ANKRD20A4///ANKRD20A2///ANKRD20A3///ANKRD20A5P///ANKRD20A11P///ANKRD20A9P///ANKRD20A1	DMD
CYFIP2	LOC102725526///IGHV4-31///IGHM///IGHG3///IGHG2///IGHG1///IGHA2///IGHA1///IGH	DMD
TRPC4	LOC103091866///LINC00623///LINC01138///LINC00869	DMD
DYNC1I1	LOC728613	DMD
FAM59A	LSM8	DMD
GCG	LUC7L3	DMD
TMCO2	LY96	DMRT1
LOC100129846	LYZ	DNAH1
FSTL3	LYZ	DNAH1
RPS6KA6	MALSU1	DNAJC1
GUCY1B3	MAN1A1	DNAJC1
SLC9B1	MAP1LC3B	DNAJC11
LOC100132273	MAP3K1	DNAJC25
LSR	MAPK1	DNHD1
HMGN5	MBNL1	DOCK2
MITF	MCUR1	DPP10
MMP1	MDFIC	DPP10
LOC339290	MED28	DPP10
LOC729468	MED31	DPP8
SLC30A2	METTL14	DR1
ZNF165	METTL5	DR1
NKD1	METTL7A	DST
FAM110B	MEX3C	DTWD2
FAM125B	MIER1	DTWD2
C11orf65	MIR1248///SNORA81///SNORA4///SNORD2///SNORA63///EIF4A2	DTWD2
CD8A	MIR1304///SNORD5///SNORA32///SNORA40///SNORA18///SNORA1///SNORA8///TAF1D	DUSP16
SNAR-G1	MIR1304///SNORD5///SNORA32///SNORA40///SNORA18///SNORA1///SNORA8///TAF1D	DUSP22
FEZ2	MIR155///MIR155HG	DUSP22
F7	MIR302B	DUSP22
MSLNL	MIR612///NEAT1	DUT
NAT8B	MIR8071-2///MIR8071-1///IGHV4-31///IGHM///IGHG2///IGHG1	DZIP1
XLOC_001070	MOB1A	DZIP1
KLHL31	MPEG1	ECE2
LOC283693	MPHOSPH8	ECOP
SLC35F5	MRPL40	ECOP
XLOC_006596	MRPL42	ECOP
LOC643923	MS4A1	ECOP
XLOC_l2_001875	MS4A1	ECOP
FLJ35946	MS4A1	ECOP
SPANXA2-OT1	MSN	ECOP
FRAS1	MTHFSD	ECOP
B7H6	MTMR12	ECOP
SNORA44	MTSS1L	EED
LOC100507165	MX2	EFCAB4B
SCARNA8	MYH10	EFCAB5
RNF125	N4BP1	EFHA1
C11orf71	NADK	EFHC2
GJB3	NBN	EGFL6
ATP6AP1L	NBPF20///NBPF10///NBPF8///NBPF9///NBPF15///NBPF12///NBPF14	EGFL6
XLOC_l2_004212	NBPF8	EGFR
FLJ44838	NCOA3	EGFR
LOC100505902	NDFIP1	EGFR
PKDREJ	NDUFB2	EGFR
CXADR	NEK7	EGFR
DFNB59	NEMF	EGFR
MS4A4A	NEPRO	EGFR
C6orf15	NFKBIA	EGFR
LOC201651	NIPBL	EGFR
LOC100506957	NKG7	EGFR
LOC100507233	NLRC5	EGFR
KAL1	NOLC1	EGFR
LOC100652758	NORAD	EGFR
USP42	NR3C1	EGFR
GAL	NSMCE4A	EIF1AX
LOC285401	NTAN1	EIF4H
CDH15	NUB1	ELK1
SLC26A7	NUB1	ELK1
PID1	NUP88	ELL
LRRC6	OAS1	ELL2
LOC100129961	OAS2	ELMO1
PI3	OAS2	EMID2
GREB1L	OAZ1	ENC1
XLOC_l2_011793	OPTN	ENOX1
PHGR1	OSBPL8	ENOX1
LOC100506860	OSBPL9	ENOX1
GRPR	P2RX5	EPB41L5
PHF20L1	PAG1	EPHA7
FGF5	PALM2-AKAP2///AKAP2	EPN2
VSTM2L	PALM2-AKAP2///AKAP2	EPS15L1
ADAM19	PAPOLA	EPS8
NIPAL3	PARP15	EPS8
LOC100652730	PAX5	EPS8
HS3ST3B1	PBX1	EPSTI1
ATP2A1	PCGF5	EPSTI1
MFAP3L	PCNP	EPSTI1
SCARNA20	PEBP1	ERBB2IP
FLJ41327	PFKFB3	ERBB2IP
PTPRR	PGBD5	ERC1
KIAA1244	PGM2	ERI1
PRKCH	PHF20L1	ERICH1
LOC439949	PHIP	ERP44
CCL27	PIAS1	ERP44
C4orf22	PIK3C2A	ERP44
LOC100506532	PLAC8	ESPNL
SUN3	PLEK	ESYT2
LOC100507373	PLEKHA2	ESYT2
EFR3B	PLEKHA3	ETF1
LOC100507484	PLPP5	ETV6
ANKRD26	POLR2B	EVC2
CCNB3	POLR2G	EXOC2
PPP1R14C	POU2AF1	EXOC2
RTDR1	PPHLN1	EXOC2
ATMIN	PPIB	EXOSC7
LOC643733	PPIG	F8
MATN3	PPP1R15B	FAAH2
LOC100652768	PPP6C	FAM102B
HSD17B2	PPP6R3	FAM116A
DKFZp686K1684	PPTC7	FAM116A
PRSS12	PRDM2	FAM120C
RGMB	PRDX3	FAM120C
CROCC	PRDX6	FAM120C
TMEM182	PRKCB	FAM120C
MPP4	PRKCQ-AS1	FAM125B
CPA4	PRKD3	FAM125B
LOC653550	PRKXP1	FAM125B
NR3C2	PRNP	FAM125B
SPDYE3	PSMA3-AS1	FAM125B
HTR1D	PSMA4	FAM135A
TRIM36	PSMB4	FAM151B
C22orf26	PSMB4	FAM174A
HOXD1	PSMC2	FAM19A2
GRIP1	PSMC6	FAM19A5
SPOCK1	PSMD6	FAM19A5
XLOC_l2_000048	PSME1	FAM48A
BEST1	PSME3	FAM82A2
PGBD5	PTPN2	FANCB
SCARNA16	PTPN22	FAS
TARSL2	PTPRC	FBL
LOC100652785	PTPRC	FBLN7
GLP2R	RAB11A	FBXL13
KIF21A	RAB27A	FBXL5
LOC100507633	RAB28	FBXW11
XLOC_l2_010013	RAB7A	FBXW11
PLCXD1	RAB7A	FES
C6orf105	RABGAP1L	FGD1
ZCCHC7	RABGAP1L	FGD3
LINC00476	RALA	FGF1
LOC389634	RALBP1	FGF3
LOC100506174	RANBP1	FHL2
ZNF521	RAP1A	FIP1L1
TPPP	RAPH1	FLJ10357
XLOC_l2_008288	RASGRP1	FLJ10357
LRRC3	RASSF3	FLJ34048
LOC100289230	RBM6	FLT1
FAM27E3	RBMS1	FLT1
XLOC_l2_014797	RCAN3	FMN1
LACC1	RCOR3	FMN1
FAM66A	RDH10	FN1
NEXN-AS1	RDH10	FN1
ASGR2	RFC5	FNDC3A
KGFLP1	RGS10	FOXJ2
TMEM236	RHD	FOXP1
PTPRS	RHOQ	FOXP4
ST6GALNAC5	RICTOR	FRAS1
TOB2P1	RNF114	FREQ
FBN2	RNF115	FRMD4A
LOC400236	RNF144B	FRS2
MAST4	RNF19B	FRY
HS1BP3	RNF19B	FSTL4
LOC100144602	RNF213	FSTL5
LOC100134317	ROPN1	FUCA2
FA2H	ROPN1	FUNDC2
NCF1	ROPN1B	FUT9
C2orf61	RORA	FXYD7
SLC16A1	RORA	GABBR2
LOC100506421	RPARP-AS1	GABPB1
CA13	RPL27	GABRA2
C9orf47	RPN2	GABRA2
RNF223	RPN2	GABRA2
SERPINI1	RPS29	GABRA2
ST3GAL1	RPSAP19///RPSAP9///SNORA6///RPSAP58///SNORA62///RPSA	GABRA2
MUC2	RUNX3	GABRA2
XLOC_004429	SAMD9	GABRB1
KIF2B	SAMD9L	GABRG1
XLOC_002504	SAMD9L	GAD2
LOC727808	SAMHD1	GALNT12
FONG	SAMHD1	GAPVD1
SFTA1P	SARAF	GAPVD1
MRAS	SAT1	GARNL1
C9orf3	SAT1	GATAD1
RGPD1	SBDSP1///SBDS	GBA3
STAT4	SCARB2	GBE1
C14orf37	SCPEP1	GEMIN8
LOC100653206	SDAD1	GFOD1
VAX1	SDCBP	GGNBP2
KBTBD11	SEC11A	GGNBP2
COBLL1	SEC23B	GIT2
FERMT1	SEC23B	GLI3
CABP4	SECISBP2	GLI3
ANO2	SEL1L3	GLT8D3
TRPM3	SELL	GLT8D4
MGAM	SEPP1	GLT8D4
HSPC072	SERBP1	GNAL
LOC100506966	SERPINA1	GNAL
FBLN5	SERPINB1	GNG7
LOC642781	SETD2	GNL3L
LOC400657	SFPQ	GNL3L
AKAP4	SFT2D2	GNPNAT1
LSM3	SH3GLB1	GNPTAB
HCN4	SHMT2	GPC5
DNAJB2	SIK1	GPR128
KRT83	SKAP2	GPR137C
FLI1	SKP1	GPR173
LPHN2	SLA	GPR63
LOC100133123	SLAMF7	GPR64
LOC100009676	SLAMF7	GPRC5A
MPZL3	SLAMF8	GPSN2
C2orf55	SLC16A1-AS1	GRAMD1A
TSPAN12	SLC16A7	GRAMD1A
LOC100507466	SLC20A1	GRAMD2
TGFBI	SLC2A3	GRAMD3
C7orf34	SLC40A1	GRID2
OSM	SLC6A6	GRPEL2
HSPA1A	SLFN5	GSDMA
LOC387646	SMAD2	GSPT2
NR4A3	SMARCA2	GYG2
OAZ3	SMARCA2	HAUS3
OR2F2	SMARCA2	HAUS7
PVRL1	SMARCA4	HBP1
ST7-OT4	SMC1A	HCCA2
FIGNL2	SMC3	HCCA2
RLN1	SMC3	HCCA2
IQCH	SMC3	HCCA2
XLOC_002145	SMCHD1	HDAC4
BRPF3	SMCHD1	HDAC4
FAM86EP	SMURF2	HDAC4
ZNF365	SMURF2	HDAC4
MTR	SNHG4///MATR3	HDAC8
AFP	SNORA16A///SNORA61///SNORA44///SNHG12	HERC2
PLCXD2	SNORD14D///SNORD14C///HSPA8	HERC2
XLOC_009733	SNORD14D///SNORD14C///HSPA8	HIF1A
XLOC_009813	SNORD45C///SNORD45A///SNORD45B///RABGGTB	HIVEP1
LINC00159	SNRPA1	HLCS
FBP1	SNX5	HMGA2
LINC00207	SNX6	HNRNPA0
TRPM2	SOCS3	HOMER1
FGF1	SOD1	HOPX
SPOCD1	SOD2	HOXC4
LOC100505606	SP100	HOXC4
KIRREL3	SP110	HPS5
SOX30	SP110	HRH2
KRT81	SP110	HS1BP3
DIRAS1	SP140	HS3ST1
LOC100286988	SPG20	HS3ST3A1
COL12A1	SPPL2A	HSD17B4
ALAS2	SPTBN1	HSD17B4
CFLAR-AS1	SRD5A1	HSD17B4
SERPINB8	SRGN	HSD17B4
LOC100129104	SRGN	HSP90AB1
PVRL3-AS1	SRSF11	HSP90AB1
EFNA5	SRSF4	HUWE1
SNORA80	SRSF4	HUWE1
FHL2	SRSF7	HUWE1
LOC100507140	SSB	HUWE1
LOC401286	STAG2	HUWE1
ZNF519	STAT1	HUWE1
TPR	STAT1	HUWE1
ATF5	STAT1	HUWE1
XLOC_002736	STAT1	HUWE1
SNAR-C4	STAT1	HUWE1
SAMD5	STAT1	HUWE1
LY6K	STK17B	HUWE1
CMA1	STK4	IFFO2
SVEP1	STK4	IFT88
TMEM59L	STK4	IFT88
CTSL2	STT3B	IGF2
PPEF1	SUB1	IGFBP5
SNORA2A	SUB1	IKZF1
LOC729177	SUB1	IKZF3
LPAR1	SUPT6H	IL17D
KCNQ5	SYNE1	IL1RAPL1
B3GALT2	TACSTD2	IL1RAPL1
XLOC_001903	TAGAP	INPP5A
LOC440905	TAP1	INPP5K
SCN4B	TAP2	INVS
GPR143	TAPBP	IPO11
SIGLEC12	TCF7L2	IPO11
SPATA5L1	TERF1	IPPK
LOC100129275	TEX10	IQGAP2
DNER	TFRC	IQSEC2
LHX9	TGIF2-C20orf24///C20orf24	IQSEC2
SLC10A1	THUMPD1	IQSEC2
RPL37	THUMPD3	IQSEC3
LRRIQ4	TLN1	ISL1
C21orf67	TM2D1	ITGA6
XLOC_l2_005130	TM4SF1	ITGAX
DYNLRB2	TM9SF3	IWS1
POFUT1	TMBIM4	IWS1
TNFAIP3	TMBIM4	JHDM1D
LOC340340	TMEM107	JMY
XLOC_006200	TMEM123	KANK1
SLC3A1	TMEM14C	KATNAL2
SNAR-G2	TMEM189-UBE2V1///TMEM189///UBE2V2///UBE2V1	KCNAB2
HENMT1	TNFSF10	KCNC2
LRP1	TNFSF10	KCNG2
C10orf129	TNFSF13B	KCNK3
XLOC_014388	TNPO1	KCNMB4
C21orf7	TOMM5	KCNMB4
LOC100506885	TOP2B	KCNQ1
DNAJB9	TPM3	KCNQ1
C19orf23	TRAC	KCNQ1
XLOC_l2_002271	TRAF1	KCNQ1
GRP	TRAF3IP3	KCNQ1
HMSD	TRBC1	KDM2A
CPT1A	TRBC1	KDM5D
EPHA4	TRDV3	KDM6A
C11orf20	TRG-AS1	KDM6A
TMEM217	TRIM22	KDM6A
SLC35D1	TRIM33	KIAA0226
HSPA5	TTC19	KIAA0355
ZNF167	TXNDC12	KIAA0391
EFNB1	TXNL1	KIAA0430
CCRN4L	UBD///GABBR1	KIAA0564
XLOC_l2_001537	UBE2B	KIAA0564
NUDT14	UBE2G1	KIAA0564
HEATR7A	UBE2N	KIAA0564
CXCL3	UBQLN1	KIAA0564
IL6ST	UBR3	KIAA0564
LOC100507291	UCHL1	KIAA0564
RETN	UHMK1	KIAA0564
CNTNAP3	USMG5	KIAA0774
ST6GALNAC3	USP1	KIAA0774
LOC439990	USP10	KIAA1009
MB21D2	USP34	KIAA1324L
C1QTNF9B-AS1	USP4	KIAA1370
WWOX	USP48	KIAA1370
ANKRD20A8P	USP48	KIAA1467
RPS6KA2	USP48	KIAA1468
PEX11G	VAPA	KIAA1529
RXRG	VPS45	KIAA1688
FAM174B	VPS54	KIF13A
LOC100505577	WAC	KIF17
PLCB2	WARS	KIF5B
TMEM45A	WARS	KLF13
RPRD1A	WDR11	KLF3
XLOC_003723	WDR11	KLF7
KCNJ18	WIPF1	KLHL15
PDZD4	WTAP	KLRD1
KRT7	XAF1	KRIT1
NUDT7	XPOT	LAMA2
SLITRK4	XRN1	LAMA5
VSTM1	YME1L1	LANCL2
C19orf21	YPEL5	LANCL2
OLAH	YTHDC1	LANCL2
CEBPE	YWHAB	LANCL2
SLC16A2	YWHAZ	LANCL2
MAP7D3	YY1	LANCL2
C4orf39	ZBTB1	LARGE
XLOC_008151	ZBTB33	LATS2
BLZF1	ZC3H12D	LCP1
FLJ39095	ZC3H15	LEMD2
CLEC11A	ZDHHC21	LHFP
C1orf54	ZFAND6	LHFP
GFOD1	ZFAS1	LHFPL2
ARID3A	ZFC3H1	LHFPL2
FAIM3	ZMYND11	LHX2
TTPA	ZNF22	LIMK2
LGALSL	ZNF512B	LMTK2
BBS5	ZNF518B	LMTK2
LOC100287049	ZNF791	LMX1B
MGAT4A	ZNF814	LMX1B
PTPRB	ZWILCH	LMX1B
LOC100128997		LMX1B
MYH1		LNX2
SCARNA4		LOC100216545
RBPMS		LOC145845
MAGIX		LOC154822
ARHGAP25		LOC285768
GPSM1		LOC285768
ALOXE3		LOC285768
CD24		LOC374443
LOC100652740		LOC374443
PRR5		LOC553158
IGFBP3		LOC645323
TNS1		LOC646799
TNC		LOC65998
NOXO1		LOC731220
SMPD3		LOC731220
TRAF4		LOH12CR1
CHADL		LOH12CR1
KIAA1324L		LOH12CR1
HDAC9		LOXL2
SGCA		LOXL2
DDAH1		LPAR5
PTPRVP		LPCAT3
LOC646329		LPHN1
RND3		LRBA
		LRIG1
		LRP2
		LRP2
		LRP5
		LRP5
		LRP5
		LRP5
		LRP6
		LRP6
		LRRC16A
		LRRFIP1
		LRRFIP1
		LSP1
		LSR
		LUC7L2
		LYRM4
		LYRM4
		MACF1
		MACROD1
		MAD1L1
		MAD1L1
		MAEA
		MAMDC2
		MANBA
		MAP2K5
		MAP3K1
		MAPKAP1
		MAPKAP1
		MAPKAP1
		MAPKAP1
		MAPKAP1
		MAPKAP1
		MAPKBP1
		MARK3
		MARS
		MAST1
		MAST4
		MAST4
		MBLAC2
		MCART1
		MCM2
		MCPH1
		MCTP1
		MDGA2
		MECP2
		MED1
		MED14
		MED14
		MED14
		MEF2C
		MEF2C
		MEG3
		MEGF11
		MFSD6
		MFSD8
		MFSD9
		MGST1
		MGST1
		MID1
		MID1
		MIER1
		MIPEP
		MIRHG2
		MITF
		MITF
		MKX
		MLC1
		MLL4
		MLLT6
		MMP15
		MOBP
		MOCS2
		MOCS2
		MORN1
		MORN1
		MPRIP
		MREG
		MRPL23
		MRPS31
		MSH3
		MSN
		MSRB3
		MTCP1NB
		MTG1
		MTL5
		MTMR6
		MTMR6
		MTUS1
		MUC5AC
		MYH6
		MYH7
		MYH7
		MYO15A
		MYO18A
		MYO1D
		MYO3A
		MYO7A
		MYO9B
		MYO9B
		MYOM2
		MYOM2
		MYOM2
		N4BP2L1
		NACC1
		NAP1L1
		NAT13
		NAV2
		NBEA
		NBEA
		NBEA
		NBEA
		NBEA
		NBEA
		NBEA
		NBEA
		NBEA
		NBEA
		NBEA
		NBEA
		NBEA
		NBEA
		NBEA
		NBEA
		NBEA
		NBEA
		NBEA
		NBEA
		NBEA
		NBEA
		NBEA
		NBEAL1
		NBEAL1
		NBEAL1
		NCAPH
		NCBP1
		NCBP2
		NCK2
		NCK2
		NCK2
		NCLN
		NCOR1
		NCOR1
		NCOR1
		NCOR1
		NCRNA00085
		NCRNA00176
		NDEL1
		NDFIP2
		NDUFS4
		NDUFS4
		NDUFS4
		NDUFS4
		NDUFS4
		NDUFS4
		NDUFS4
		NEK5
		NEK5
		NEK6
		NEK6
		NELL1
		NEURL1B
		NEURL3
		NFATC1
		NFATC1
		NFKB1
		NFKB1
		NFKB1
		NFYC
		NHEDC1
		NHEDC1
		NHEDC2
		NINJ2
		NINJ2
		NINJ2
		NINJ2
		NLGN4X
		NMU
		NOP14
		NOTCH3
		NOTCH3
		NOX4
		NOX5
		NPAS2
		NPAS3
		NPAS3
		NPC1
		NPTX2
		NR1H4
		NR4A3
		NR6A1
		NTN1
		NTN4
		NTSR1
		NUP107
		NUP98
		NXN
		OCA2
		OCA2
		OIP5
		OLR1
		OPHN1
		OR8U8
		ORMDL3
		OSBPL5
		OSBPL8
		OSBPL8
		OTC
		OXSR1
		P4HTM
		PAFAH1B1
		PAICS
		PAM
		PANX1
		PARD3
		PARP15
		PARP8
		PARP9
		PAX8
		PAX9
		PBX3
		PCBP2
		PCDH17
		PCDHA1
		PCDHA1
		PCDHA1
		PCDHA1
		PCDHA1
		PCDHA1
		PCDHA1
		PCDHA1
		PCDHA1
		PCDHA1
		PCDHB16
		PCDHB17
		PCDHGA1
		PCDHGA1
		PCDHGA1
		PCDHGA1
		PCDHGA1
		PCDHGA1
		PCDHGA1
		PCDHGA1
		PCDHGA1
		PCDHGA1
		PCDP1
		PCGF3
		PCNT
		PCNT
		PDE4D
		PDE4D
		PDE4D
		PDE4D
		PDE4D
		PDGFRA
		PDIA3
		PDK3
		PDK3
		PEPD
		PEPD
		PEPD
		PEPD
		PFTK1
		PFTK1
		PFTK1
		PHACTR1
		PHC1
		PHF16
		PHF16
		PHF8
		PHF8
		PHF8
		PHF8
		PHF8
		PHTF1
		PI4K2B
		PI4K2B
		PI4K2B
		PIGN
		PIGW
		PIGY
		PKN1
		PLA2G16
		PLBD1
		PLD3
		PLEKHA7
		PNKD
		PNPLA1
		PNPLA7
		POLA1
		POLR1B
		POLR1D
		PORCN
		POU3F2
		POU3F2
		PPA2
		PPAT
		PPAT
		PPEF1
		PPFIA1
		PPFIA1
		PPIL4
		PPL
		PPP1R13L
		PPP2R5C
		PPP3CA
		PRDM15
		PRDM16
		PRDM16
		PRDM16
		PRDM8
		PRDM8
		PRDM8
		PRG-3
		PRKCG
		PRKY
		PRPF39
		PRR4
		PRR4
		PSD3
		PSMB9
		PSMD11
		PSMD13
		PSMD6
		PSMD8
		PSMG1
		PTCH1
		PTCH1
		PTEN
		PTMA
		PTPDC1
		PTPLAD1
		PTPLAD2
		PTPN1
		PTPN22
		PTPN4
		PTPN4
		PTPRM
		PTPRN2
		PTPRN2
		PTPRN2
		PTPRN2
		PTPRN2
		PTPRN2
		PTPRN2
		PTPRN2
		PTPRN2
		PTPRN2
		PTPRN2
		PTPRN2
		PTPRN2
		PTPRN2
		PTPRN2
		PTPRN2
		QSOX2
		QSOX2
		RAB21
		RAB28
		RAB33B
		RAB39B
		RAB3C
		RAB3C
		RAB3C
		RAB7A
		RAB9A
		RABGGTA
		RAD17
		RAD50
		RAI1
		RAI1
		RAI1
		RALBP1
		RALGPS1
		RALGPS1
		RAP1B
		RAPGEF6
		RASA3
		RASA3
		RASGEF1A
		RASGEF1B
		RASGRP1
		RBM10
		RBM14
		RBM33
		RBM9
		RBMS3
		RBPJ
		RC3H2
		RCBTB2
		RCHY1
		RELT
		REPS2
		REPS2
		RERG
		RERG
		RERG
		RERG
		RFTN1
		RFX1
		RFX1
		RFX4
		RFXAP
		RFXAP
		RGS12
		RGS3
		RGS3
		RHOT1
		RIBC1
		RIMS3
		RNF149
		RNF160
		RNF166
		RNF180
		RNF220
		RNF31
		RNF31
		RNF6
		RNLS
		RNMT
		ROBO1
		ROBO1
		ROBO1
		ROBO1
		ROBO1
		ROBO2
		ROBO2
		ROCK1
		RORA
		RPGR
		RPGR
		RPH3AL
		RPH3AL
		RPS6KA3
		RPS6KA3
		RPS6KA3
		RPS6KA3
		RPSAP52
		RPTOR
		RRAGB
		RREB1
		RSBN1
		RSU1
		RWDD3
		RXRB
		RYK
		RYR1
		RYR1
		SAPS3
		SAPS3
		SAPS3
		SAPS3
		SARM1
		SARM1
		SARS2
		SATB1
		SATB2
		SBF1
		SCFD2
		SCFD2
		SCFD2
		SCFD2
		SCFD2
		SCFD2
		SCFD2
		SCLY
		SCML1
		SCML2
		SCRIB
		SCUBE1
		SELK
		SELO
		SELT
		SEMA4D
		SEMA6D
		SEPSECS
		SEPX1
		SEPX1
		SERINC5
		SESN3
		SESN3
		SETD1A
		SETD1B
		SFMBT2
		SGCB
		SGEF
		SH3BGRL2
		SH3RF3
		SH3RF3
		SH3RF3
		SHANK2
		SHANK2
		SHANK2
		SHANK2
		SHANK2
		SHC2
		SHC4
		SHROOM2
		SHROOM2
		SHROOM4
		SIDT1
		SIK2
		SIN3B
		SIPA1L3
		SIRT2
		SLC12A6
		SLC20A1
		SLC25A13
		SLC25A24
		SLC25A24
		SLC31A1
		SLC35A3
		SLC35A5
		SLC35E3
		SLC35F5
		SLC38A9
		SLC38A9
		SLC39A8
		SLC39A9
		SLC43A1
		SLC43A2
		SLC43A2
		SLC44A1
		SLC46A3
		SLC9A7
		SLCO4A1
		SLMO1
		SMAD3
		SMAD6
		SMAD9
		SMAD9
		SMAP2
		SMC1A
		SMCR7
		SMCR7L
		SMG6
		SMTNL2
		SNRK
		SNRPN
		SNX14
		SNX18
		SNX26
		SORBS1
		SP100
		SPATA18
		SPATA18
		SPATA18
		SPG20
		SPG20
		SPIN4
		SPPL2A
		SPRED1
		SPRED1
		SPRY4
		SRPK2
		SRPK2
		SSBP2
		SSBP2
		STAT1
		STEAP1
		STEAP2
		STEAP2
		STEAP3
		STIM1
		STIM1
		STIM1
		STK4
		STX1B
		STX8
		STYK1
		SUGT1L1
		SUV420H1
		SVIL
		SYN3
		SYNE2
		SYPL1
		SYT9
		SYT9
		SYTL5
		SYTL5
		TAF4
		TAOK1
		TAOK3
		TAPBP
		TAPT1
		TBC1D2
		TBC1D4
		TBC1D7
		TBC1D9
		TBCD
		TBCD
		TBK1
		TBL1X
		TBRG4
		TBX15
		TCEA2
		TCIRG1
		TCP11
		TEX10
		TGFBRAP1
		THAP9
		TLR8
		TMBIM4
		TMBIM4
		TMCO4
		TMED5
		TMED5
		TMEM108
		TMEM131
		TMEM135
		TMEM135
		TMEM135
		TMEM135
		TMEM168
		TMEM19
		TMEM19
		TMEM194B
		TMEM27
		TMEM45A
		TMEM56
		TMEM87B
		TMEM87B
		TMLHE
		TMLHE
		TMOD3
		TMPRSS12
		TNFSF11
		TNFSF11
		TNFSF11
		TNKS1BP1
		TOLLIP
		TOP2B
		TP73
		TPCN2
		TPH2
		TPO
		TRAF3
		TRIM14
		TRIM59
		TRIO
		TRIP12
		TRRAP
		TSGA10
		TSGA10
		TSHZ3
		TSPAN4
		TSPAN5
		TSPAN9
		TSPAN9
		TTBK2
		TTC37
		TTL
		TTL
		TXNDC5
		TXNDC5
		UACA
		UBA3
		UBA6
		UBA6
		UBE2D3
		UBE2F
		UBL3
		UBR1
		UBR3
		UHRF1BP1L
		UNC50
		UNC5A
		UNC5D
		UPF1
		UPF1
		USP45
		USP46
		USP46
		USP46
		USP46
		USP48
		USP9X
		USP9X
		UTRN
		UTRN
		UXS1
		UXS1
		VANGL1
		VANGL1
		VCAN
		VIPR2
		VPS24
		VRK2
		VSTM2A
		VSTM2A
		VSTM2B
		VSTM2B
		WAC
		WARS
		WDFY1
		WDFY2
		WDR1
		WDR1
		WDR1
		WDR20
		WDR33
		WDR60
		WDR60
		WDR60
		WIPF2
		WIZ
		WIZ
		WIZ
		WNK2
		WNK2
		WNK3
		WNK3
		WNK3
		WNK3
		WWC3
		WWC3
		WWC3
		WWC3
		WWC3
		XK
		XKR6
		XPO7
		XRCC6
		YAF2
		YTHDC1
		ZAP70
		ZBTB20
		ZBTB25
		ZBTB34
		ZBTB46
		ZBTB46
		ZBTB46
		ZC3H3
		ZC3H4
		ZC3H6
		ZC3H8
		ZC3H8
		ZC3HAV1
		ZCCHC11
		ZCCHC4
		ZDHHC17
		ZDHHC3
		ZFP14
		ZFP14
		ZFX
		ZNF18
		ZNF267
		ZNF277
		ZNF286A
		ZNF333
		ZNF367
		ZNF367
		ZNF382
		ZNF382
		ZNF420
		ZNF430
		ZNF438
		ZNF438
		ZNF451
		ZNF490
		ZNF507
		ZNF512
		ZNF512B
		ZNF529
		ZNF529
		ZNF608
		ZNF660
		ZNF782
		ZNF85
		ZNF862
		ZSWIM6
		ZSWIM7

## Sheet: GENE DOWN
GSE100824	GSE157284	GSE107764
GSTM1	ABO	A1CF
CSF1R	ADAMTS10	ADCY8
XLOC_l2_006152	ADGRF1	ADNP2
ZNF575	ALDOA	ANGPT1
RIMKLB	ARHGAP33	ANXA13
MKRN3	ATP2A2	ANXA13
LOC646999	ATXN2L	ANXA9
LOC387895	BBOF1	ARHGAP30
VNN2	CDKN2C	ARVCF
PRR20B	CEACAM6	ARVCF
BAHCC1	COL4A5	ASAP1
RARA	COL7A1	ASAP1
MEIS3	CRABP2	ASAP1
GSTM3	CYP2B7P///CYP2B6	ASH1L
TFDP3	DHCR24	ASH1L
MCM9	DST	ASTN1
LOC729041	EFHD1	ASTN1
IGLL1	ELAVL3	ATCAY
LOC344887	ERBB2	ATP1A4
PDSS2	ERBB2	ATP1A4
PDXDC2P	FADS2	ATP1A4
ARL6IP1	FAM3A	B3GALNT2
CABLES1	FASN	BARX2
KLK6	GGT7	BICC1
TMEM44	GIPC1	C16orf35
SNORD98	GNA11	C1orf125
ITGB4	GRB7	C1orf125
ERP27	HOTAIR	C1orf21
XLOC_006326	HOXC10	C1orf226
CHN2	HSPG2	C1orf26
TAS1R3	IGFBP5	C1orf95
MTVR2	IRX2	C22orf25
XLOC_004525	ITGA8	C22orf25
ARHGAP4	KREMEN1	C8orf47
LRIG2	LMNA	C8orf47
SRRM3	LOC100996792///MAP2K3	C8orf47
NF1	LOC102725022	CA10
SULT1A2	LOC643549	CACNA1E
LOC255187	MAPRE3	CACNA1E
MMP9	MAST2	CACNA1E
TOP2A	MEX3A	CAMTA1
RBMS3	MIR3190///MIR3191///BBC3	CAMTA1
BFSP1	MLPH	CAMTA1
CTLA4	MMP11	CAMTA1
LINC00173	MYL9	CAMTA1
ABCG4	NACC1	CAMTA1
RNF213	NAV2	CAPN8
ELOVL6	ODF3B	CAPN8
LOC100287160	PDGFRB	CAPN9
UBE2L6	PLEKHG5	CAPSL
ACOX2	PLXNB2	CASQ1
CORO2A	PRR13	CBARA1
LOC100129936	PRRC2A	CCDC109A
LOC100127886	PTAFR	CDH13
LOC100130157	PWWP2B	CDH17
FCHO1	RASL10B	CDH23
XLOC_l2_008405	SAMD4B	CDH23
SAMD9L	SAP30L	CDH23
CYS1	SCNN1A	CDH23
ACACA	SCNN1A	CHRM3
FAM20C	SCUBE3	CHRM3
NRG1	SEMA3F	CHRM3
	SEZ6L2	CHST3
FLJ90757	SF3A2	CLSTN2
LOC286272	SLC25A29	CNBD1
GFRA3	SLC39A8	CNBD1
XLOC_001354	SLC6A2	CNBD1
XLOC_l2_012082	SNRNP70	CNBD1
DBP	SPATA24	CNBD1
MEGF9	SPRED3	CNBD1
SSR1	TFAP2B	CNBD1
PAX9	TMC5	CNBD1
SH2B2	TMCC1	CNBD1
RMI2	TMEM63A	CNIH4
TGFBR3	TNRC18	COL13A1
CSPG4	TRIM8	COL14A1
TBC1D3P5	TSSK6	CPA6
LOC100270680	TTYH3	CPNE3
XLOC_011865	UNC5B	CPNE3
PIGZ	ZFPM1	CSMD3
LHPP	ZNF205	CSMD3
OSBPL5	ZNF316	CSMD3
EFCAB5		CSMD3
KCNN4		CTNNA3
GGT5		CTNNA3
HLA-C		CTNND2
HLA-J		CTNND2
STRN		DAP3
MOK		DDX31
MSMP		DDX3Y
PALM		DEPDC6
LOC100132006		DGKB
PDZD7		DNAH14
C7orf31		DNM3
THPO		DNM3
LY6G5C		DPY19L4
CMAHP		DPY19L4
ARHGAP9		DPY19L4
MMP24		DPY19L4
GALNT5		DPYS
TTTY13		EFCAB2
ZCCHC24		EFCAB2
SCARA3		EFCAB2
RGS9BP		EGFLAM
NQO2		EML6
SLC6A6		EML6
AMT		ENPP2
VASH2		ESRP1
GPM6A		ESRP1
P2RY1		ESRP1
LOC100130930		ESRP1
MLLT6		EXT1
AFF3		EXT1
ARL17A		EXT1
ACTA1		EXT1
DNHD1		EXT1
MYH11		F11R
LOC644083		FAM135B
TP53AIP1		FAM19A1
C17orf88		FAM78B
LFNG		FAM78B
FER1L4		FAM78B
EPHB4		FAM78B
ENGASE		FAM78B
C8orf67		FAM78B
LOC100509256		FAM78B
PKIA		FER1L6
PLEKHH3		FER1L6
XLOC_002650		FGF12
SNN		FLAD1
FBXL20		FLJ45455
GPR98		FMN2
TBC1D3G		FMN2
KCNA3		FMO5
COX6B2		FRMPD2
LOC400043		FRMPD2
MTHFD2L		FRMPD2
POU5F1		FRMPD2
XAGE3		FRMPD2
LOC148696		FSHR
GGT6		FSHR
NAA60		GABPB2
LOC100131096		GABPB2
LOC340037		GALNT14
FAM46A		GALNT9
OLFML2A		GALNTL4
EME2		GALNTL6
FAM102B		GATAD2B
SLC26A4		GATAD2B
TAPBPL		GATAD2B
TMEM98		GBAP
SUSD3		GOLSYN
PCP4		GOLSYN
DHX58		GON4L
KCNN3		GPR123
LOC100652915		GRHL2
NT5E		GRIK3
GJB2		GTF2IRD1
MYO15B		HERC4
CCDC157		HHAT
FAM117A		HHAT
GYS2		HK1
ZBTB46		HMCN1
RASSF6		HMCN1
SHISA2		HMCN1
KLF9		HRSP12
RNF112		IL5RA
GPR17		INTS8
NMNAT3		INTS8
ADAM8		INTS8
PRRT2		JMJD1C
WDFY3-AS2		JMJD1C
AQP1		JMJD1C
IGF2BP1		KCNG3
GLI3		KCNH1
HCN3		KCNH1
KCNQ1OT1		KCNN3
ETV1		KCNQ3
SPRY1		KIAA0556
CAPS		KIAA1026
LOC285441		KIAA1026
C21orf81		KIAA1274
FMNL1		KIAA1274
SLC4A9		KIAA1429
S100A3		KIF26B
LOC286367		KIF26B
Q37NU8		KIRREL
XLOC_003240		KIRREL
P39194		KIRREL
XLOC_l2_009332		KIRREL
LOC100505727		KIRREL
MED23		KIRREL
ESRRG		KIRREL
LOC100653030		LAMC1
LOC100287598		LAMC2
OR5E1P		LAMC2
TMTC1		LAMC2
MMAB		LAMC2
LOC100652843		LAPTM4B
FLYWCH1		LAPTM4B
CCDC13		LAPTM4B
LOC100505549		LAPTM4B
APOC4		LAPTM4B
XLOC_004657		LAPTM4B
HLA-B		LAPTM4B
KIAA0556		LAPTM4B
CA11		LAPTM4B
LGALS12		LMX1A
CCT6B		LMX1A
EDNRA		LMX1A
FAM81A		LMX1A
XLOC_004555		LMX1A
HHIP		LMX1A
GATA4		LMX1A
TRHR		LMX1A
C17orf69		LMX1A
XLOC_l2_014785		LOC400794
XLOC_l2_014832		LOC400794
XIRP2		LOC400794
COL6A1		LOC400794
LOC283070		LOC400794
FBXW10		LOC400794
XLOC_011171		LOC400794
XLOC_011173		LRCH3
XLOC_011181		LRP12
AGRP		LRRC69
MILR1		LRRC69
MGC39584		LRRC69
ADAM22		LRRIQ3
BSN		MACROD2
DPYD		MACROD2
PAGE2B		MATN2
LOC100132240		MATN2
MBP		MATN2
TNFRSF11B		MATN2
ABCG5		MATN2
ATRX		MATN2
DISC1		MATN2
BTN3A1		MATN2
ZCCHC18		MATN2
XLOC_002759		MATN2
TFAP2A		MATN2
LEPR		MATN2
C9orf139		MATN2
LOC84856		MATN2
LOC100506136		MED15
LOC283624		MEF2D
GRHL3		MGC42105
C6orf192		MGST3
HHIPL1		MMP16
XLOC_l2_005936		MMP16
XLOC_010108		MSI2
AKR1B10		MTDH
LOC340335		MTDH
SOD3		MTDH
PON3		MTDH
PNRC1		MTOR
DNAH2		MTSS1
TRIM4		MTSS1L
ASAP3		MYOC
FAM3B		MYPN
NRP1		NCALD
DDR1		NCALD
LOC100506924		NCALD
PLIN4		NDRG1
EPSTI1		NECAB1
GIMAP2		NEK1
TRIM63		NFASC
OR1J1		NIPAL2
LOC100505768		NIPAL2
PARVB		NIPAL2
KANK3		NIPAL2
XLOC_013528		NIPAL2
LOC645638		NIPAL2
LINC00204B		NKAIN3
XLOC_l2_005692		NKAIN3
CH25H		NME7
FRK		NMNAT2
SCN5A		NMNAT2
VPS37D		NMNAT2
BDNF-AS1		NMNAT2
XLOC_l2_011627		NMNAT2
BTN2A2		NMNAT2
BTN3A2		NOS1AP
DDO		NOS1AP
TRANK1		NOS1AP
ITGAX		NOS1AP
NRCAM		NPL
RGS17		NR1I3
LOC285758		NTM
JUP		NUP155
HLA-DMA		NUP210L
Q8N7V6		NUP210L
S1PR5		NUP210L
LOC100287366		NUP210L
GTF2IRD2		NUP210L
LOC100131667		NUP210L
XLOC_012701		ODZ4
LOC100505960		ODZ4
GNG13		ODZ4
NBEAP1		ODZ4
RNF216		ODZ4
LOC100131792		ODZ4
STEAP2		OLFML2B
L1CAM		OR2L13
LOC100653017		OTUD7B
FIGF		OTUD7B
SLC24A2		OTUD7B
ANKRD35		OXR1
RUNDC3A		OXR1
PLA2G2C		PALLD
FLJ41484		PAPPA2
OR2T27		PBX1
EFNA2		PBX1
XLOC_007841		PBX1
SLC34A1		PBX1
C14orf41		PBX1
C6orf174		PCDH15
PIK3IP1		PCDH15
GBP5		PCDH15
PAPLN		PCDH15
CFH		PCDH15
MYO1D		PCDH15
SMAD6		PCDH15
ABCC2		PCDH15
B3GNT4		PCDH15
LOC100499183		PCDH15
TMEM200C		PCSK2
ZBTB12		PGCP
TRIM16L		PGCP
XLOC_000350		PGCP
GPR68		PGCP
LOC100287326		PGCP
CELSR2		PGCP
QPRT		PGCP
NPAS3		PGCP
WNT5A		PGCP
LIMD2		PGCP
FLJ43663		PGCP
PPIL6		PGCP
OAS2		PGCP
IL1R1		PGCP
SPDYE7P		PGCP
CLEC2D		PGCP
FLT3LG		PGCP
BACH2		PGCP
LOC100128348		PGCP
LOC100506459		PGCP
PML		PHYHIPL
TNFRSF9		PI4KA
PION		PI4KA
LOC729987		PI4KB
XLOC_l2_011007		PIP5K1A
WDR31		PIP5K1A
FLJ30901		PLA2G4A
DENND1C		PLCB1
CCDC74B		PLD5
DCAF4L2		PLD5
XLOC_010743		PLD5
RBM44		POP1
LOC100131248		POP1
AKNAD1		POP1
UNC5A		POP1
KIAA0408		PPAPDC1A
MID1		PRKG1
LOC100507266		PRKG1
OPN3		PRKG1
GPX2		PRKG1
OPN4		PRKG1
CFHR3		PRKG1
ARHGEF6		PRKG1
TMEM30C		PRKG1
LEFTY1		PRKG1
STC2		PRKG1
FITM1		PRKG1
TERF1		PRKG1
LOC401320		PRKG1
PRSS8		PRKG1
ANKRD30BP2		PRLR
LCK		PROX1
LOC100132909		PRUNE
XLOC_003897		PRUNE
C1R		PVT1
LOC100287375		PVT1
TFF3		PVT1
A1BG		PVT1
MEOX1		PVT1
COPG2IT1		PVT1
LOC339894		PVT1
AIM2		PVT1
XLOC_l2_004771		PVT1
CDRT1		RAD54B
FZD8		RALYL
STH		RALYL
BMP4		RALYL
FTCD		RALYL
HVCN1		RALYL
TSPAN32		RALYL
RCSD1		RALYL
DEFB1		RALYL
HRASLS		RAPGEF5
LOC100506310		RASAL2
ESPN		RBL2
LOC401109		RCSD1
MYBPHL		RCSD1
FLJ32224		RCSD1
GMFG		RCSD1
SNORD61		RERE
LOC100506662		RERE
SEMA3G		RGL1
AKAP5		RGS20
MTUS1		RGS22
CFP		RGS22
SORBS2		RGS22
KYNU		RGS22
CXorf49B		RGS22
BTBD19		RGS7
SULT1C2		RGSL1
SAA4		RIMS2
FHAD1		RIMS2
FLJ27352		RIMS2
NPR1		RIMS2
STOX1		RIMS2
MZB1		RNF2
AKR1C4		RNF2
CYP2S1		RPRD2
XLOC_l2_013293		RPRD2
HYAL1		RUNX1T1
XLOC_005214		RUNX1T1
ZNF204P		RUNX1T1
PRICKLE2		RXRG
KIAA1683		RXRG
TBC1D3P1-DHX40P1		RXRG
FRMD4B		S100A13
Q442D3		S100A7
XLOC_005127		SAMD12
ESRRB		SAMD12
AVPR2		SAMD12
SOBP		SCAPER
KIAA1217		SDC2
TPTE2P3		SDC2
RNF212		SDC2
C1orf127		SDC2
POU2F2		SDC2
XLOC_l2_008434		SDC2
ITGA10		SDC2
CHRND		SEC23B
SSTR2		SEMA4A
LOC100129781		SEZ6L
C2orf48		SLAMF1
SLC26A1		SLC20A2
BAIAP2L2		SLC26A7
HSH2D		SLC26A7
SYT17		SLC26A7
KIAA1751		SLC26A7
TMC8		SLC29A3
KIAA1107		SLC30A8
PELI2		SLC30A8
AIF1L		SLC35F3
C10orf81		SLC35F3
FHIT		SLCO2A1
MSLN		SLIT3
ZNF815		SMG5
TRIB2		SNTG1
GBP2		SNTG1
IFT140		SNX31
HIPK4		SNX31
ZNF608		SOAT1
ZFP3		SORCS1
SLAMF1		SORCS1
XLOC_003863		SPAG1
ERC2		SPAG1
CYTH4		SPEF2
CAPZB		ST6GALNAC3
ALPK3		STK3
XLOC_l2_011911		STK3
SERPINA1		STK3
LYPD6B		STK3
KRTAP4-1		STK3
LOC388242		STK3
LOC100506538		STK3
SCIN		STK3
APOBEC3H		STK3
PSORS1C3		STK3
FXYD3		STK3
TMEM229B		STOX1
CEP68		STOX1
LRRC39		SUSD4
LOC100506282		SUSD4
IL2RB		SUSD4
XLOC_000001		TARS2
FGD3		TBX19
SIX3		TCEA1
LOC100128242		TET1
PLEKHA4		TMEM67
ENPP4		TNR
S100A7		TOMM40L
DDIT4		TRHR
APOL3		TRHR
DRD5		TRHR
LOC100130768		TRIM67
GSTM2		TUFT1
WDR52		UBAP2L
SEC14L3		VASH2
XLOC_000643		VPRBP
SLC6A13		VPS13B
VIPR1		VPS13B
CLIP3		VPS13B
TSPAN16		VPS13B
WDR38		VPS13B
PAEP		VPS13B
SMPX		VPS13B
POU3F2		VPS13B
TCF7		VPS13B
FAM159A		VPS13B
CCDC146		VPS13B
RARRES3		VPS13B
TRPV1		VPS13B
RASA4		VPS13B
LOC157562		VPS13B
C1orf162		VPS13B
SLAMF8		VPS26A
OR1A2		WDFY4
GPR162		WDFY4
RAB7B		WDFY4
JAKMIP3		WDFY4
COL24A1		WDFY4
CALB2		WDFY4
CLDN3		WDR42A
XLOC_l2_011424		WDR42A
COL9A3		WDR70
LOC100506379		XKR9
OVGP1		YY1AP1
AIM1		ZFP42
SOST		ZHX2
CD52		ZHX2
LOC100505471		ZHX2
GJC1		ZNF365
ACSM1		ZNF365
KRTAP5-5		ZNF365
GPA33
LAMC3
SETBP1
FILIP1
PKLR
CAPN3
LOC389834
LOC100652751
ELF3
MMP11
PRG2
LOC100505908
SATB1
SERPINC1
UBA7
ACVRL1
TMEM211
PYHIN1
CDK18
XLOC_001757
PAK6
TRAF3IP2-AS1
ALDOC
CYP1B1
ATP6V1B1
FAM46C
PDE7B
PECAM1
AGAP2
C3orf45
CLEC3B
IFITM1
PDGFRB
CALHM3
ACSM3
ITLN1
AKR1C3
IGFBP2
TRIM7
TEC
ZNF479
LOC399715
SETD6
KCNG1
ITIH3
LOC152742
LOC100506334
LTB
AZU1
MS4A18
LOC100506046
LOC100128054
C1QL1
PRRT4
KIF6
IFI44L
FAM179A
LOC100127888
NUPR1
CPAMD8
PRKACB
ROBO1
XLOC_011559
PRINS
CCL5
SLC1A3
LOC100505806
TNNC1
XLOC_014192
XLOC_012192
CACNA1A
SIRPG
MIA
GRIK4
LOC100652925
CSF3
CTSW
CAGE1
CDH7
C7orf52
LOC100131864
SAA1
STAC
EMB
LOC400456
SAA2
OR4D6
P39188
ADAMTS4
RTP4
AKR1C1
ADORA2A
SPTLC3
CA9
KLRC4
EFNB3
LOC100652876
OAS1
FGFBP1
ST8SIA4
ABCC3
EPS8L1
FAM133A
ADAMTS9
SLITRK6
CST2
C6orf223
KLHDC9
S100A4
CST1
XLOC_000514

## Sheet: GSE100824
GB	P.Value	t	B	logFC	SPOT_ID	GENE_SYMBOL
NM_014143	2.65e-08	-18.1409	6.53846	9.08892	A_33_P3381513	CD274
NM_152573	1.09e-06	-11.7237	4.80968	3.48477	A_32_P231568	RASEF
NM_003122	0.00085	-4.93486	-0.221856	3.25202	A_23_P214079	SPINK1
NM_001035516	3.74e-07	-13.3122	5.39233	2.82651	A_23_P320261	DMKN
NM_001007156	1.01e-05	-8.94335	3.37701	2.7275	A_33_P3322814	NTRK3
NM_001011544	2.55e-05	-7.95981	2.69747	2.7004	A_23_P113553	MAGEA11
XR_112441	4.71e-05	-7.35648	2.22332	2.68147	A_21_P0011877	LOC100507800
NM_003759	7.91e-07	-12.1819	4.99209	2.68068	A_32_P358887	SLC4A4
XR_110401	0.0262	-2.66537	-3.37001	2.64111	A_21_P0006995	LOC100506769
NM_001185156	7.93e-05	-6.87175	1.80695	2.55559	A_33_P3232692	IL24
NM_018302	2.28e-05	-8.07145	2.78019	2.51608	A_23_P29975	C4orf19
NM_018661	1.93e-05	-8.24217	2.90381	2.45128	A_23_P169017	DEFB103B
NM_001185156	2.74e-05	-7.88703	2.64273	2.43454	A_33_P3290780	IL24
NM_005630	6.08e-06	-9.51954	3.72768	2.42551	A_23_P135990	SLCO2A1
NM_033317	1.39e-06	-11.3839	4.666	2.42532	A_33_P3246883	DMKN
DA150005	0.01	-3.26286	-2.4809	2.40662	A_21_P0001857	XLOC_001462
NM_031455	0.000367	-5.57536	0.518371	2.40401	A_24_P369232	CCDC3
NM_001011544	0.000206	-6.04252	1.01385	2.33719	A_23_P113553	MAGEA11
NM_001011544	1.73e-06	-11.0915	4.53623	2.32685	A_23_P113553	MAGEA11
NM_005264	4.71e-06	-9.82384	3.90022	2.3233	A_33_P3639068	GFRA1
AL833138	0.0247	-2.70087	-3.3169	2.31671	A_21_P0012856	XLOC_l2_011798
NM_001146037	0.000122	-6.4876	1.45275	2.28808	A_23_P55616	SLC14A1
NM_001025195	1.33e-06	-11.4504	4.6947	2.28722	A_33_P3241269	CES1
BX093437	0.0207	-2.81093	-3.15221	2.28246	A_21_P0003414	XLOC_003729
NM_001011544	1.63e-06	-11.1728	4.5729	2.27773	A_23_P113553	MAGEA11
NM_001011544	9.86e-06	-8.96824	3.39284	2.24364	A_23_P113553	MAGEA11
NM_007036	0.00172	-4.43013	-0.855998	2.22429	A_23_P144843	ESM1
NM_022140	0.0489	-2.28139	-3.94077	2.21825	A_24_P257579	EPB41L4A
NR_027176	0.018	-2.89582	-3.02529	2.18643	A_21_P0000529	C17orf76-AS1
NM_001030059	6.86e-06	-9.3789	3.64505	2.18075	A_24_P810290	PPAPDC1A
NM_001005284	0.0433	-2.35646	-3.83011	2.17698	A_33_P3348569	OR9G4
NM_000737	0.000135	-6.39802	1.36693	2.16233	A_24_P395814	CGB
NM_001011544	5.93e-05	-7.13777	2.03953	2.14343	A_23_P113553	MAGEA11
GU357550	1.04e-05	-8.90483	3.35239	2.13894	A_21_P0009781	XLOC_012981
NM_021083	0.00318	-4.00802	-1.41996	2.11962	A_23_P45304	XK
BC015449	2.62e-06	-10.55	4.27991	2.10882	A_21_P0005727	XLOC_006850
NM_153834	0.000988	-4.82442	-0.356791	2.09347	A_23_P312901	GPR112
NM_001011544	0.000662	-5.12083	0.000473	2.0922	A_23_P113553	MAGEA11
NM_080826	0.0229	-2.74878	-3.2452	2.07425	A_32_P186731	ISM1
AK124011	0.026	-2.67038	-3.36252	2.04389	A_33_P3403937	LOC100129399
NM_001011544	3.94e-05	-7.52763	2.36262	2.03029	A_23_P113553	MAGEA11
NM_001039585	0.000555	-5.2545	0.156522	2.01894	A_33_P3376546	PTGFR
NM_001079538	1.44e-05	-8.55057	3.11859	2.01288	A_23_P34031	XAGE2B
XR_132472	0.00245	-4.18488	-1.18005	2.00253	A_21_P0014742	LOC100287813
NR_033912	0.0306	-2.56883	-3.51433	1.98112	A_33_P3217278	LOC100129316
NR_015379	4.6e-05	-7.37799	2.24104	1.96799	A_32_P200238	UCA1
AY660579	0.0311	-2.56071	-3.52647	1.93937	A_21_P0006525	XLOC_008111
NM_004946	0.000255	-5.86843	0.833472	1.92846	A_24_P263653	DOCK2
NM_001194986	0.0184	-2.88175	-3.04632	1.92019	A_33_P3217356	LOC388630
NM_004057	0.00173	-4.42304	-0.865221	1.9175	A_23_P44996	S100G
AK123308	0.000666	-5.11581	-0.005446	1.90024	A_33_P3267003
NM_174938	6.73e-05	-7.02131	1.93896	1.88858	A_33_P3363425	FRMD3
NM_001098518	0.000353	-5.60605	0.552046	1.8819	A_21_P0013634	GPR116
NM_001034850	8.11e-06	-9.18708	3.52931	1.87876	A_23_P167599	FAM134B
NM_001129891	0.000855	-4.93014	-0.227586	1.87683	A_33_P3375636	FAM196B
NM_020828	0.0405	-2.39811	-3.76846	1.87371	A_24_P151106	ZFP28
NM_016150	0.0283	-2.61696	-3.44242	1.8654	A_23_P205370	ASB2
NM_174938	5.45e-05	-7.21698	2.10685	1.85929	A_33_P3363420	FRMD3
NM_002422	0.000729	-5.04819	-0.085651	1.85661	A_23_P161698	MMP3
NR_027042	0.032	-2.54323	-3.55256	1.85297	A_23_P323196	MDS2
NM_001098518	0.00713	-3.47916	-2.16558	1.85072	A_33_P3348318	GPR116
AK124122	0.0355	-2.47786	-3.64999	1.8412	A_33_P3225332	LOC100288884
NM_000189	0.0259	-2.67281	-3.35889	1.82695	A_33_P3214670	HK2
NM_007329	0.000569	-5.23485	0.133779	1.82461	A_23_P86599	DMBT1
NM_003625	0.0172	-2.92622	-2.97991	1.81297	A_23_P402936	PPFIA2
NM_001855	0.0222	-2.76757	-3.21707	1.80835	A_23_P112554	COL15A1
NR_026663	0.0028	-4.09413	-1.30251	1.78946	A_23_P312837	GLIS3-AS1
NR_026837	0.0122	-3.14089	-2.66075	1.78417	A_21_P0007724	LOC283392
NM_001011544	1.42e-06	-11.3586	4.65501	1.77975	A_23_P113553	MAGEA11
AL109706	0.0135	-3.07532	-2.75794	1.77629	A_21_P0008692	XLOC_011379
NM_178559	0.0484	-2.28848	-3.93034	1.76847	A_23_P111662	ABCB5
NM_138933	0.0432	-2.3577	-3.82828	1.75805	A_23_P104224	A1CF
NM_007193	0.0391	-2.4193	-3.73703	1.75507	A_23_P58328	ANXA10
NM_002195	0.000605	-5.18851	0.079874	1.7497	A_23_P112220	INSL4
NM_021804	0.000678	-5.10325	-0.020279	1.73329	A_23_P252981	ACE2
CD641957	0.00959	-3.29066	-2.4401	1.73185	A_21_P0007339	XLOC_009415
NM_058238	0.0424	-2.36895	-3.81165	1.72358	A_24_P911607	WNT7B
NM_001145014	0.00628	-3.56141	-2.04707	1.71626	A_33_P3366127	RFPL4A
NM_001039585	6.45e-05	-7.06026	1.9728	1.70206	A_33_P3376551	PTGFR
NM_144586	0.00241	-4.19699	-1.16382	1.68127	A_32_P101031	LYPD1
NM_001772	0.000135	-6.4012	1.37	1.67878	A_23_P331748	CD33
NM_005428	0.000173	-6.18891	1.16169	1.67755	A_23_P38959	VAV1
BX099549	0.0273	-2.63911	-3.40929	1.675	A_21_P0002858	XLOC_003155
DN914066	0.00278	-4.09781	-1.29753	1.66012	A_21_P0013563	XLOC_l2_014771
CN284311	0.00734	-3.46029	-2.19287	1.65263	A_21_P0006502	XLOC_008000
CN284311	0.00734	-3.46029	-2.19287	1.65263	A_21_P0006502	XLOC_008001
NM_016242	0.00164	-4.46156	-0.815206	1.65156	A_23_P382065	EMCN
NM_138632	0.000366	-5.57771	0.520952	1.6493	A_33_P3325748	TRIOBP
NR_026852	0.0452	-2.3301	-3.86904	1.64731	A_24_P742352	LINC00442
AK055550	0.000229	-5.95623	0.925066	1.64499	A_21_P0009817	XLOC_013686
XR_108408	0.0191	-2.86111	-3.07716	1.64024	A_21_P0002328	LOC100506923
NM_033071	0.00154	-4.5078	-0.755506	1.62931	A_33_P3335910	SYNE1
BC036534	0.0019	-4.35957	-0.948177	1.62585	A_33_P3239298	PRODH
BG205724	0.00125	-4.6559	-0.566816	1.62057	A_21_P0001175	XLOC_000999
NM_032596	0.0249	-2.69604	-3.32413	1.61892	A_23_P217009	C9orf24
NM_004385	0.000774	-5.00402	-0.138471	1.61479	A_23_P144959	VCAN
NM_001011544	6.53e-05	-7.04864	1.96273	1.60825	A_23_P113553	MAGEA11
D21255	0.0403	-2.40023	-3.76531	1.60681	A_33_P3232193	CDH11
NM_197941	8.24e-06	-9.16993	3.51879	1.60629	A_33_P3286953	ADAMTS6
NM_006200	0.000154	-6.29028	1.26205	1.59532	A_33_P3358731	PCSK5
NM_006063	0.026	-2.67082	-3.36187	1.59431	A_23_P17190	KBTBD10
XR_108424	0.00934	-3.30722	-2.41583	1.58979	A_21_P0014097	LOC100507380
BF346224	0.00512	-3.69349	-1.85865	1.57504	A_33_P3635136
NM_001146041	0.00133	-4.60844	-0.626871	1.56445	A_24_P315975	KRTAP4-9
NR_038972	0.0118	-3.15978	-2.63282	1.56049	A_21_P0012137	LOC339593
XR_110371	0.0155	-2.98801	-2.88777	1.55916	A_21_P0014678	LOC100507065
NR_033876	0.0454	-2.32714	-3.87341	1.559	A_33_P3741022	LINC00511
NM_001855	0.000819	-4.96238	-0.188578	1.55808	A_23_P112554	COL15A1
NM_033123	0.00281	-4.0927	-1.30446	1.55462	A_23_P105524	PLCZ1
XR_109174	0.00834	-3.37896	-2.31102	1.55009	A_21_P0008607	LOC100507480
NM_006983	1.83e-05	-8.30128	2.94582	1.54524	A_23_P74088	MMP23B
NM_014974	0.00386	-3.87939	-1.59756	1.53903	A_33_P3238493	DIP2C
NM_014333	1.82e-05	-8.30305	2.94707	1.53448	A_33_P3421913	CADM1
NM_033123	0.0235	-2.73111	-3.27164	1.53094	A_23_P105524	PLCZ1
NM_012400	0.00796	-3.40908	-2.26718	1.52914	A_23_P300100	PLA2G2D
NM_182797	0.0072	-3.47317	-2.17423	1.52255	A_33_P3353502	PLCB4
NM_058238	0.0157	-2.98176	-2.89708	1.51896	A_33_P3256920	WNT7B
XR_109542	0.0284	-2.61616	-3.44361	1.51707	A_21_P0014384	LOC100505701
NM_001079858	5.18e-05	-7.26627	2.14831	1.50925	A_23_P253692	GPR64
NM_001079858	0.00754	-3.44336	-2.21741	1.49113	A_33_P3262977	GPR64
AL713762	0.00104	-4.78396	-0.406755	1.49045	A_24_P937325	FGD4
NM_000959	0.0012	-4.68383	-0.531664	1.4881	A_33_P3358183	PTGFR
NM_018437	0.0395	-2.41289	-3.74654	1.48163	A_23_P43412	HEMGN
NM_001040147	2.01e-05	-8.20218	2.87516	1.47867	A_23_P141802	SERPINB7
XR_133539	0.0247	-2.70251	-3.31445	1.47412	A_24_P367432
NM_001771	0.00853	-3.36521	-2.33107	1.47215	A_23_P209055	CD22
NM_197941	0.000277	-5.80104	0.762301	1.4708	A_23_P213319	ADAMTS6
NM_001145014	0.00202	-4.31855	-1.00217	1.47075	A_33_P3375790	RFPL4A
NM_005461	8.66e-05	-6.79177	1.73502	1.46819	A_33_P3220837	MAFB
NM_002195	0.00362	-3.92197	-1.53848	1.46469	A_23_P112220	INSL4
NM_001190348	2.38e-05	-8.02897	2.7489	1.46308	A_33_P3246885	DMKN
NM_175739	0.0427	-2.365	-3.81748	1.46132	A_23_P372478	SERPINA9
NM_002195	0.0151	-3.00766	-2.85852	1.44291	A_23_P112220	INSL4
NM_014859	1.82e-05	-8.30807	2.95061	1.43798	A_23_P26854	ARHGAP44
NM_001080467	0.00217	-4.26658	-1.07096	1.4336	A_33_P3841621	MYO5B
NM_002195	0.0353	-2.48238	-3.64326	1.4324	A_23_P112220	INSL4
NM_145664	3.61e-06	-10.1464	4.07423	1.41452	A_24_P305784	SPANXB2
XM_003119024	0.00342	-3.96039	-1.48542	1.41003	A_21_P0013699	XLOC_l2_014821
NM_145664	4.44e-06	-9.89444	3.93908	1.40837	A_33_P3233608	SPANXB2
NM_001199938	0.00164	-4.46136	-0.815469	1.40772	A_33_P3286273	EBLN1
NM_133637	0.00356	-3.93302	-1.5232	1.4072	A_23_P56659	DQX1
NM_001031853	0.00498	-3.71213	-1.83224	1.40303	A_33_P3814721	INSC
NM_001855	0.000511	-5.3173	0.228745	1.39732	A_23_P112554	COL15A1
NR_003012	0.0317	-2.54738	-3.54637	1.39301	A_21_P0000356	SCARNA11
AK125001	0.0247	-2.70092	-3.31683	1.39213	A_21_P0001944	XLOC_001776
BG192874	0.00473	-3.74541	-1.78522	1.38536	A_21_P0001174	XLOC_000995
NM_033641	0.000478	-5.36893	0.287614	1.3849	A_23_P217379	COL4A6
NM_021220	0.000493	-5.34543	0.260874	1.37519	A_23_P143348	OVOL2
NM_144497	0.000195	-6.08944	1.06161	1.37158	A_23_P214897	AKAP12
NM_080720	0.000184	-6.13481	1.10745	1.3682	A_33_P3288824	H2AFB3
NM_012304	0.0147	-3.02121	-2.83834	1.35341	A_23_P144827	FBXL7
NM_024730	0.0383	-2.43188	-3.71835	1.3519	A_23_P64919	RERGL
XM_001714709	0.0192	-2.85721	-3.08299	1.34932	A_21_P0002766	LOC644662
BC042564	0.00147	-4.54067	-0.713302	1.34644	A_21_P0004730	XLOC_005610
NM_020980	0.0495	-2.27418	-3.95136	1.34449	A_23_P106362	AQP9
NM_024420	0.000243	-5.90524	0.872027	1.33924	A_23_P11685	PLA2G4A
NM_000240	1.03e-05	-8.91574	3.35938	1.33761	A_33_P3242543	MAOA
NM_001657	6.42e-05	-7.06535	1.97721	1.33708	A_23_P259071	AREG
NM_001098517	0.00566	-3.62849	-1.95108	1.33375	A_33_P3745146	CADM1
NM_014360	0.046	-2.32003	-3.88389	1.33271	A_33_P3381490	NKX2-8
NM_024532	0.0236	-2.73073	-3.27222	1.33232	A_33_P3346966	SPAG16
NM_005365	0.0482	-2.29059	-3.92725	1.33107	A_32_P29965	MAGEA9
NM_001855	0.00407	-3.84437	-1.64635	1.3231	A_23_P112554	COL15A1
NM_144497	2.75e-05	-7.88297	2.63965	1.32302	A_23_P111311	AKAP12
NM_024754	0.0295	-2.59168	-3.48021	1.31993	A_24_P191847	PTCD2
AK054638	0.0243	-2.71242	-3.29962	1.31271	A_19_P00315538
NR_028303	0.000856	-4.9296	-0.228235	1.31224	A_21_P0003154	LOC100302640
NM_001029861	0.0288	-2.60801	-3.4558	1.30556	A_33_P3388453	NANOS2
BG216262	0.001	-4.81435	-0.369198	1.30539	A_32_P133090
NM_005639	0.00224	-4.24637	-1.09785	1.30514	A_23_P36795	SYT1
NM_000444	0.023	-2.74436	-3.25182	1.30486	A_23_P114084	PHEX
AK125001	0.00027	-5.82199	0.784507	1.30156	A_21_P0002325	XLOC_001776
NM_133468	0.000325	-5.67123	0.623044	1.30123	A_33_P3219651	BMPER
NM_032735	0.00369	-3.90953	-1.55571	1.30047	A_23_P323801	BEST3
NM_031960	0.0262	-2.66405	-3.37199	1.29834	A_24_P325146	KRTAP4-8
NM_001004464	0.00104	-4.78985	-0.399468	1.29779	A_23_P125204	OR10G8
NM_001146157	9.44e-05	-6.71438	1.66452	1.29753	A_32_P34138	FAM25A
XR_108893	0.00347	-3.94964	-1.50025	1.29751	A_33_P3240787	LOC100131910
NM_001009616	0.00157	-4.49378	-0.773574	1.29436	A_33_P3358363	SPANXN5
BC017578	0.000285	-5.77834	0.738146	1.29356	A_21_P0005653	XLOC_006705
U80770	0.0011	-4.74693	-0.452738	1.2928	A_24_P484965
NM_001399	0.00478	-3.73862	-1.7948	1.2844	A_23_P34045	EDA
NM_001244959	0.00251	-4.16752	-1.20338	1.28146	A_33_P3406072	FRMD3
NR_026963	0.00914	-3.32094	-2.39574	1.28115	A_33_P3405451	TTC28-AS1
AK090412	0.0333	-2.51748	-3.59097	1.28043	A_24_P187056	XLOC_l2_001085
AK090412	0.0333	-2.51748	-3.59097	1.28043	A_24_P187056
NM_002195	0.000453	-5.41068	0.334884	1.27674	A_23_P112220	INSL4
NM_144497	0.00013	-6.43336	1.40094	1.27342	A_23_P111311	AKAP12
BX648502	6.82e-05	-7.00856	1.92782	1.27204	A_21_P0008294	XLOC_011047
NM_001011657	0.0207	-2.81078	-3.15242	1.26793	A_24_P11100	ZMAT1
NM_002112	0.0204	-2.81857	-3.14078	1.26124	A_23_P117662	HDC
NM_014729	0.00145	-4.54865	-0.703081	1.25877	A_24_P226755	TOX
BC039095	0.039	-2.42048	-3.73528	1.25572	A_21_P0001664	XLOC_000041
NM_000963	0.00438	-3.79564	-1.71456	1.25224	A_24_P250922	PTGS2
NM_005442	0.0102	-3.25443	-2.49329	1.24968	A_24_P97374	EOMES
NM_002982	0.0281	-2.62151	-3.43561	1.24845	A_23_P89431	CCL2
NM_144497	0.000138	-6.37882	1.34838	1.24824	A_23_P111311	AKAP12
NM_001165252	0.00459	-3.76494	-1.75769	1.24739	A_32_P24376	LOC730755
NM_182707	0.011	-3.20673	-2.56351	1.24073	A_24_P392110	PSG8
BC042140	0.0256	-2.67938	-3.34906	1.23949	A_21_P0009810	XLOC_013445
XR_110000	0.00319	-4.00567	-1.42317	1.23894	A_33_P3795524	LOC100506485
NM_022359	2.73e-05	-7.88963	2.64469	1.23854	A_33_P3246985	PDE4DIP
NM_144497	0.000537	-5.27974	0.185627	1.23733	A_23_P111311	AKAP12
NR_003021	0.0127	-3.11248	-2.70282	1.23699	A_21_P0000361	SNORA79
NM_144497	7.21e-05	-6.95757	1.88309	1.23641	A_23_P111311	AKAP12
NM_004519	5.55e-05	-7.20009	2.09257	1.23282	A_23_P123393	KCNQ3
BG211210	0.0216	-2.78417	-3.19223	1.23097	A_19_P00321316	XLOC_003204
AY129027	0.0139	-3.05845	-2.78297	1.23004	A_21_P0006336	LOC401561
NM_023037	0.0081	-3.39815	-2.28308	1.2298	A_33_P3223503	FRY
NM_031244	0.0167	-2.94468	-2.95236	1.22744	A_23_P307955	SIRT5
NM_004519	1.73e-05	-8.36057	2.98755	1.22436	A_23_P123393	KCNQ3
NM_001099744	0.0234	-2.73444	-3.26666	1.22352	A_33_P3333054	SYBU
NM_001098518	0.00012	-6.49932	1.46389	1.22283	A_33_P3380944	GPR116
NM_005100	7.62e-05	-6.90724	1.83856	1.22243	A_32_P152437	AKAP12
NM_001125	0.00638	-3.55042	-2.06286	1.22206	A_33_P3366053	ADPRH
XR_108930	0.0278	-2.6279	-3.42606	1.2207	A_21_P0014226	LOC100506267
XM_003403663	0.00412	-3.83636	-1.65755	1.21904	A_33_P3331831	DKFZp451A211
NM_004519	8.69e-06	-9.10911	3.48124	1.21858	A_23_P123393	KCNQ3
NM_001855	0.000195	-6.08676	1.05889	1.21853	A_23_P112554	COL15A1
NM_000631	0.00175	-4.41878	-0.87077	1.21791	A_33_P3365432	NCF4
NR_026788	0.000596	-5.19971	0.09293	1.21613	A_33_P3371341	FAM66C
NM_032946	0.0344	-2.49826	-3.61961	1.21441	A_23_P114353	NXF5
NR_028595	0.0247	-2.7008	-3.317	1.2129	A_21_P0000573	CCDC162P
NM_015284	0.00945	-3.30018	-2.42615	1.21276	A_33_P3302373	SZT2
NM_032944	0.000677	-5.10354	-0.019947	1.21018	A_23_P42784	STK31
XR_112173	0.016	-2.97171	-2.91206	1.20993	A_33_P3357431
NM_000963	0.00371	-3.90576	-1.56095	1.20482	A_24_P250922	PTGS2
NM_002167	0.00403	-3.85	-1.6385	1.20241	A_23_P137381	ID3
CR613749	0.0246	-2.70398	-3.31224	1.20189	A_33_P3444555	LOC158960
NM_004519	2.14e-05	-8.1369	2.82799	1.19956	A_23_P123393	KCNQ3
NM_001166034	0.000466	-5.38807	0.309325	1.19894	A_33_P3269636	SBSN
NM_001190479	0.00899	-3.33179	-2.37987	1.1953	A_33_P3346628	ANKRD63
NM_005586	0.00389	-3.8733	-1.60603	1.19523	A_33_P3246418	MDFI
NR_036526	0.00649	-3.54013	-2.07765	1.19481	A_33_P3362409	LOC100499484
NM_033123	0.0261	-2.6671	-3.36743	1.19439	A_23_P105524	PLCZ1
BC015129	0.0363	-2.46439	-3.67002	1.1934	A_21_P0005899	XLOC_007205
BC015129	0.0363	-2.46439	-3.67002	1.1934	A_21_P0005899
NM_002983	0.000109	-6.58704	1.54657	1.1922	A_33_P3316273	CCL3
NM_018245	0.0134	-3.07848	-2.75324	1.19137	A_23_P161297	OGDHL
NM_002195	0.0408	-2.39391	-3.77469	1.19046	A_23_P112220	INSL4
NM_024420	0.000702	-5.07707	-0.051299	1.18987	A_23_P11685	PLA2G4A
NM_003062	0.000263	-5.84178	0.805411	1.18207	A_23_P58588	SLIT3
NM_012098	0.00929	-3.31091	-2.41043	1.18145	A_33_P3844650	ANGPTL2
NM_004519	4.63e-05	-7.37131	2.23554	1.18114	A_23_P123393	KCNQ3
NM_002016	0.0156	-2.98687	-2.88947	1.17864	A_24_P51322	FLG
NM_031440	0.00982	-3.27589	-2.46177	1.17781	A_23_P57910	RTP3
NR_027425	1.62e-05	-8.42563	3.03288	1.17131	A_21_P0013470	FAM66D
NM_001164586	0.00309	-4.02738	-1.39345	1.17069	A_33_P3382100	IGFN1
XM_001133153	0.0342	-2.50198	-3.61407	1.16852	A_21_P0013911	LOC730236
NM_004519	2.75e-05	-7.8824	2.63922	1.16849	A_23_P123393	KCNQ3
NM_025216	0.00161	-4.47502	-0.797796	1.16658	A_23_P102117	WNT10A
NM_024420	0.00682	-3.50775	-2.12428	1.16475	A_23_P11685	PLA2G4A
NM_001797	0.000197	-6.07966	1.05169	1.16413	A_23_P152305	CDH11
NM_144497	0.000189	-6.11365	1.08612	1.16354	A_23_P111311	AKAP12
NR_038215	0.00713	-3.4796	-2.16493	1.16314	A_21_P0000726	IQCF4
NM_004519	3.47e-05	-7.65169	2.46118	1.16251	A_23_P123393	KCNQ3
NR_004859	0.0258	-2.67464	-3.35614	1.16134	A_33_P3367316	SCAND2
NM_058238	0.00672	-3.51687	-2.11115	1.16116	A_33_P3248903	WNT7B
NM_025216	0.00244	-4.18629	-1.17816	1.16046	A_23_P102117	WNT10A
NM_001195430	0.0147	-3.02357	-2.83483	1.16041	A_21_P0000129	DCLK1
NM_013453	6.35e-05	-7.07552	1.98601	1.15723	A_32_P219660	SPANXA1
NM_007113	0.00114	-4.72394	-0.481419	1.15609	A_32_P98072	TCHH
NM_021920	0.0342	-2.50093	-3.61564	1.15193	A_23_P104594	SCT
NM_031890	0.026	-2.67012	-3.36291	1.15138	A_23_P259344	CECR6
NM_004816	0.000605	-5.18912	0.08059	1.15043	A_32_P43717	FAM189A2
AK123308	0.0018	-4.39918	-0.896318	1.14803	A_33_P3383687
NR_002997	0.0261	-2.66837	-3.36553	1.14445	A_33_P3344492	SCARNA1
NR_038291	0.00943	-3.30108	-2.42482	1.14332	A_21_P0006829	LOC100507127
NM_145168	0.00169	-4.44135	-0.841407	1.14221	A_23_P129458	SDR42E1
NM_144497	0.0113	-3.1881	-2.59099	1.14173	A_23_P111311	AKAP12
NM_024420	0.047	-2.30649	-3.90385	1.14164	A_23_P11685	PLA2G4A
NR_024061	0.0148	-3.01979	-2.84045	1.14006	A_32_P198810	LOH12CR2
NM_001855	0.00205	-4.30723	-1.01711	1.13643	A_23_P112554	COL15A1
NM_032858	0.0434	-2.35484	-3.8325	1.13634	A_23_P114934	MAEL
NM_207006	0.00662	-3.5271	-2.0964	1.13482	A_24_P43810	FAM83A
NM_004925	0.0041	-3.83871	-1.65425	1.13439	A_23_P112482	AQP3
NM_001855	0.00171	-4.43169	-0.853963	1.13115	A_23_P112554	COL15A1
XR_109684	0.00237	-4.20764	-1.14956	1.1311	A_33_P3452287
NR_038291	0.00317	-4.00957	-1.41783	1.12862	A_19_P00322339	LOC100507127
BC042427	0.0395	-2.41277	-3.74672	1.12739	A_21_P0006380	XLOC_007745
BC042427	0.0395	-2.41277	-3.74672	1.12739	A_21_P0006380	XLOC_007746
NM_021965	6.36e-05	-7.07353	1.98429	1.12623	A_24_P254949	PGM5
XR_109916	0.0158	-2.97728	-2.90375	1.1251	A_33_P3358621	LOC100506036
AK095679	0.00379	-3.89195	-1.5801	1.12481	A_24_P136522	GARNL3
NR_024090	0.0185	-2.88091	-3.04758	1.12286	A_21_P0010183	LINC00320
NR_027021	0.00347	-3.95078	-1.49867	1.12206	A_33_P3279362	GRIK1-AS1
NM_001025076	0.00129	-4.63201	-0.596989	1.121	A_23_P115645	CELF2
NM_005559	0.00268	-4.12271	-1.2638	1.11997	A_32_P313405	LAMA1
NM_002195	0.00762	-3.43691	-2.22676	1.11749	A_23_P112220	INSL4
BC031974	0.00492	-3.72003	-1.82106	1.11706	A_21_P0001800	XLOC_002487
XR_133415	0.011	-3.20557	-2.56522	1.11688	A_33_P3409210
NM_031469	0.00694	-3.49709	-2.13967	1.11677	A_33_P3343316	SH3BGRL2
NM_013447	0.0221	-2.76862	-3.21551	1.11631	A_23_P502336	EMR2
NM_144497	0.00184	-4.38176	-0.919102	1.11513	A_23_P111311	AKAP12
NR_002817	0.0146	-3.02704	-2.82967	1.11402	A_33_P3245290	AQP7P1
NM_152335	0.015	-3.00852	-2.85723	1.11203	A_23_P88678	C15orf27
NM_003020	0.00669	-3.51996	-2.10669	1.11157	A_23_P62081	SCG5
NM_001165978	0.043	-2.3606	-3.82399	1.10982	A_21_P0000058	PROM2
NM_152369	0.00055	-5.26087	0.163874	1.10877	A_23_P86195	SLC44A3
NM_005905	0.000467	-5.38746	0.308624	1.10861	A_23_P2814	SMAD9
NM_001200050	0.0498	-2.27001	-3.95748	1.1076	A_33_P3316456	NPL
BX111564	0.0433	-2.35615	-3.83058	1.10555	A_21_P0009459	XLOC_012631
NM_018306	6.06e-05	-7.11804	2.02263	1.10338	A_33_P3391418	TMEM40
NM_004519	6.72e-05	-7.02268	1.94015	1.09801	A_23_P123393	KCNQ3
NM_014695	0.0421	-2.37369	-3.80462	1.09717	A_33_P3273629	CCDC144A
NM_000478	0.00557	-3.63906	-1.93601	1.09651	A_24_P353619	ALPL
NM_024111	0.00615	-3.57447	-2.02835	1.09645	A_33_P3376965	CHAC1
NM_020665	0.00646	-3.5428	-2.07381	1.09471	A_23_P33984	TMEM27
NM_031958	0.0214	-2.78885	-3.18523	1.09404	A_23_P107454	KRTAP3-1
NM_130782	0.00214	-4.27756	-1.05639	1.0915	A_23_P302550	RGS18
NM_001855	0.0126	-3.11898	-2.69318	1.09128	A_23_P112554	COL15A1
NM_002166	0.00159	-4.48197	-0.788815	1.09042	A_32_P69368	ID2
NM_000395	0.0106	-3.22691	-2.53378	1.0884	A_33_P3341442	CSF2RB
NM_012340	0.00323	-3.99874	-1.43268	1.08766	A_33_P3215333	NFATC2
NM_022359	0.00142	-4.56275	-0.685048	1.0873	A_33_P3333982	PDE4DIP
NM_025216	0.00273	-4.11132	-1.27922	1.08725	A_23_P102117	WNT10A
NM_001146227	0.00686	-3.50367	-2.13017	1.08598	A_21_P0000017	RPS20
NM_019617	0.00553	-3.64362	-1.92952	1.08548	A_23_P44436	GKN1
NR_026869	0.027	-2.64571	-3.39943	1.08532	A_23_P382094	LINC00052
NM_031451	0.0226	-2.75568	-3.23487	1.08508	A_23_P130906	TEX101
NM_025216	0.00751	-3.44581	-2.21385	1.08402	A_23_P102117	WNT10A
NM_002195	0.0281	-2.62247	-3.43419	1.08347	A_23_P112220	INSL4
NM_025216	0.00206	-4.30266	-1.02316	1.08143	A_23_P102117	WNT10A
NM_001195087	0.014	-3.05088	-2.79423	1.0801	A_19_P00809029	A2LD1
NM_016591	0.0157	-2.97975	-2.90008	1.07919	A_23_P122077	GCNT4
NM_013989	0.00307	-4.0326	-1.38631	1.07795	A_23_P48740	DIO2
NR_003542	0.0143	-3.04182	-2.80769	1.07559	A_24_P927716	SLED1
DB550107	0.0341	-2.50328	-3.61213	1.07523	A_21_P0012101	XLOC_l2_008396
AK095506	0.0372	-2.44944	-3.69227	1.07471	A_21_P0008110	CLYBL
NM_024761	0.000769	-5.00914	-0.13233	1.07458	A_24_P32085	MOB3B
NM_002192	5.62e-05	-7.18856	2.0828	1.07363	A_23_P122924	INHBA
AK125960	0.0162	-2.96336	-2.9245	1.07343	A_33_P3376786	XLOC_001537
AK125960	0.0162	-2.96336	-2.9245	1.07343	A_33_P3376786
AK125960	0.00104	-4.78906	-0.400444	1.07097	A_19_P00316836	XLOC_001537
AK125960	0.00104	-4.78906	-0.400444	1.07097	A_19_P00316836
NR_040250	0.0288	-2.60709	-3.45717	1.06987	A_21_P0000906	WWTR1-AS1
NM_032578	0.000556	-5.25265	0.154373	1.06485	A_24_P376120	MYPN
XR_108983	0.0294	-2.59527	-3.47484	1.06444	A_21_P0014238	LOC100507364
NM_002252	0.000332	-5.65367	0.603986	1.06443	A_23_P120103	KCNS3
NR_036513	0.00895	-3.3342	-2.37635	1.06419	A_32_P211248	LOC100131138
NM_198152	0.00119	-4.69015	-0.523719	1.06401	A_32_P225659	UTS2D
NM_005739	0.0401	-2.40351	-3.76046	1.06283	A_23_P124642	RASGRP1
NM_001165978	0.00332	-3.9787	-1.46021	1.06205	A_33_P3389827	PROM2
NM_002192	5.05e-05	-7.28878	2.16713	1.0611	A_23_P122924	INHBA
NM_002192	7.1e-05	-6.97156	1.8954	1.06037	A_23_P122924	INHBA
DC371110	0.00671	-3.51841	-2.10892	1.05932	A_21_P0009676	XLOC_012912
NM_016588	0.006	-3.59077	-2.00499	1.05746	A_23_P414519	NRN1
BC031979	0.00087	-4.9178	-0.242559	1.05724	A_23_P436145	LOC100507431
NM_004737	0.000277	-5.79968	0.760852	1.05691	A_23_P91697	LARGE
BX648502	3.73e-05	-7.58008	2.40453	1.05333	A_21_P0008538	XLOC_011047
NR_039985	0.00023	-5.9502	0.918814	1.05267	A_33_P3257518	FLJ22447
NM_002226	0.043	-2.36092	-3.82352	1.05249	A_23_P106024	JAG2
NM_001145642	0.0385	-2.42894	-3.72272	1.05189	A_24_P66545	KIAA0226
CA312531	0.019	-2.86477	-3.07169	1.05053	A_21_P0004440	XLOC_004988
NM_173660	0.0236	-2.7298	-3.2736	1.05005	A_23_P398854	DOK7
XR_109881	0.000347	-5.61868	0.565867	1.04956	A_21_P0012088	XLOC_l2_008226
NR_026796	0.00732	-3.46289	-2.18911	1.04939	A_32_P189781	C14orf34
AK098656	0.000912	-4.88296	-0.284994	1.04628	A_21_P0008886	XLOC_012020
NM_013989	0.0253	-2.68685	-3.33788	1.04398	A_24_P341674	DIO2
NR_039985	0.000311	-5.70789	0.662662	1.04084	A_21_P0011250	FLJ22447
NM_001855	0.00196	-4.33731	-0.977441	1.04072	A_23_P112554	COL15A1
AK300121	0.0484	-2.28782	-3.93131	1.03983	A_33_P3269503
NM_144497	0.00126	-4.65021	-0.573997	1.03958	A_23_P111311	AKAP12
NR_038845	0.00545	-3.6525	-1.91687	1.03944	A_21_P0010671	LOC643723
NM_018306	0.000112	-6.56293	1.52397	1.0383	A_33_P3423270	TMEM40
AK094118	0.0404	-2.39963	-3.7662	1.03749	A_21_P0010957	LOC387723
NM_001717	0.00323	-3.99825	-1.43335	1.03317	A_23_P22134	BNC1
NM_018291	0.000166	-6.22627	1.19887	1.03305	A_32_P209094	FGGY
NM_004519	9.51e-05	-6.70776	1.65845	1.03084	A_23_P123393	KCNQ3
NM_024420	0.000378	-5.55112	0.491652	1.03033	A_23_P11685	PLA2G4A
NM_176821	0.0111	-3.19629	-2.5789	1.03028	A_23_P403488	NLRP10
NM_001099667	0.027	-2.64782	-3.39627	1.02761	A_33_P3217639	ARMS2
NM_080823	0.012	-3.14805	-2.65015	1.02715	A_33_P3236798	SRMS
NM_004732	0.0356	-2.47622	-3.65243	1.02568	A_23_P370454	KCNAB3
NM_002252	0.000198	-6.07517	1.04713	1.02386	A_23_P120103	KCNS3
NR_027105	0.0496	-2.27252	-3.9538	1.02348	A_19_P00322276	LOC285419
NM_014365	0.00162	-4.46915	-0.805377	1.02178	A_23_P162579	HSPB8
NM_002192	0.000148	-6.324	1.29508	1.02133	A_23_P122924	INHBA
NM_002192	0.000222	-5.98233	0.952049	1.02006	A_23_P122924	INHBA
H92146	0.0154	-2.99324	-2.87997	1.01818	A_21_P0009211	XLOC_012078
BC036122	0.00667	-3.52168	-2.10421	1.01733	A_21_P0001336	LRRC8C
NM_031958	0.0106	-3.22684	-2.53388	1.01732	A_23_P107454	KRTAP3-1
NM_001129	0.00946	-3.29913	-2.42768	1.01727	A_23_P157299	AEBP1
NM_002192	0.000133	-6.41213	1.38053	1.01712	A_23_P122924	INHBA
NM_032918	0.0155	-2.99133	-2.88283	1.01671	A_24_P321525	RERG
NM_012163	0.00967	-3.28526	-2.44801	1.01618	A_23_P49181	LRRC29
NM_025216	0.0115	-3.17491	-2.61046	1.01608	A_23_P102117	WNT10A
AK123568	0.00124	-4.66038	-0.561164	1.0155	A_21_P0004292	MEGF10
NM_001657	0.000664	-5.11851	-0.002261	1.01526	A_33_P3419190	AREG
NM_024420	0.00197	-4.33612	-0.979002	1.01453	A_23_P11685	PLA2G4A
NM_170662	0.00599	-3.59099	-2.00468	1.01417	A_23_P29830	CBLB
NM_002192	7.31e-05	-6.94524	1.87221	1.01244	A_23_P122924	INHBA
NM_000499	0.00131	-4.62238	-0.609191	1.01225	A_23_P163402	CYP1A1
NM_144497	0.00352	-3.93997	-1.51359	1.00954	A_23_P111311	AKAP12
NM_145259	0.012	-3.14738	-2.65115	1.00858	A_23_P397455	ACVR1C
NM_002312	0.0318	-2.54586	-3.54862	1.00769	A_24_P415845	LIG4
NM_147193	0.00402	-3.85207	-1.63561	1.00574	A_23_P316612	GLIS1
NR_038320	0.000565	-5.24064	0.140481	1.00482	A_33_P3870906	LOC100507634
XR_110187	0.000395	-5.5171	0.453985	1.00478	A_21_P0014517	LOC100507613
NM_002928	0.029	-2.60204	-3.46472	1.00376	A_23_P320578	RGS16
BE542385	0.00537	-3.66205	-1.90329	1.00165	A_21_P0005651	XLOC_006704
XM_001718943	0.0368	-2.45637	-3.68196	1.00098	A_33_P3356696	LOC100134409
NM_000775	0.0322	-2.53871	-3.55929	1.00047	A_23_P103486	CYP2J2
NM_001163	0.0462	-2.31667	-3.88885	1.00045	A_33_P3295655	APBA1
NM_032866	0.0245	-2.70635	-3.3087	0.999902	A_23_P163306	CGNL1
BC040558	0.0168	-2.94014	-2.95914	0.997448	A_33_P3228340	DYNC2LI1
XR_110862	0.0075	-3.44658	-2.21274	0.996384	A_33_P3384045	NSAP11
BM562684	0.00015	-6.30974	1.28113	0.995156	A_21_P0008404	XLOC_010952
NM_024420	0.00434	-3.80168	-1.70609	0.995085	A_23_P11685	PLA2G4A
NR_026556	0.0281	-2.62314	-3.43317	0.994942	A_33_P3346057	ANKRD26P1
NM_148170	0.0101	-3.25822	-2.48773	0.994104	A_33_P3283480	CTSC
NM_001004352	0.0382	-2.43289	-3.71685	0.992475	A_33_P3258607	LOC100506422
NM_016190	0.023	-2.74458	-3.25148	0.989835	A_23_P115202	CRNN
NM_002192	7.99e-05	-6.86448	1.80045	0.98949	A_23_P122924	INHBA
NM_001433	0.0158	-2.97887	-2.90138	0.988095	A_23_P164042	ERN1
NM_198951	0.000158	-6.26763	1.23977	0.985463	A_24_P923251	TGM2
NM_016362	0.0127	-3.11237	-2.70298	0.984349	A_23_P40956	GHRL
NM_002192	0.000118	-6.51853	1.48209	0.983102	A_23_P122924	INHBA
NM_000956	0.0228	-2.75075	-3.24225	0.983025	A_23_P151710	PTGER2
AK128686	0.0196	-2.84402	-3.10272	0.982334	A_33_P3283515	PDZD2
NM_002910	0.0323	-2.53617	-3.56308	0.982149	A_23_P137157	RENBP
NM_001040649	0.0229	-2.74676	-3.24823	0.981016	A_24_P922919	ACP1
AK124056	0.000441	-5.43213	0.35904	0.979985	A_21_P0001429	XLOC_000587
NM_021229	0.000155	-6.28129	1.25322	0.978467	A_23_P204630	NTN4
NM_002252	0.000735	-5.04251	-0.092413	0.978332	A_23_P120103	KCNS3
NM_002166	0.000107	-6.60503	1.56339	0.977635	A_23_P143143	ID2
NM_024111	0.0164	-2.95341	-2.93934	0.977148	A_33_P3376971	CHAC1
NM_000612	0.00896	-3.3336	-2.37722	0.975068	A_23_P150609	IGF2
NM_018643	0.0237	-2.7279	-3.27645	0.974217	A_23_P19333	TREM1
NM_014391	0.00561	-3.63362	-1.94377	0.971724	A_23_P161218	ANKRD1
NM_002235	0.00758	-3.43983	-2.22252	0.971521	A_19_P00810465	KCNA6
NM_002192	0.000232	-5.94565	0.914096	0.971374	A_23_P122924	INHBA
NM_004519	0.000138	-6.37941	1.34894	0.970909	A_23_P123393	KCNQ3
NM_025216	0.00466	-3.75441	-1.77253	0.970631	A_23_P102117	WNT10A
NM_001039803	0.00374	-3.90047	-1.56827	0.970027	A_23_P20752	CDK20
AL357200	0.00945	-3.30006	-2.42631	0.968903	A_21_P0008769	XLOC_011563
NM_006139	0.0174	-2.91741	-2.99305	0.968613	A_23_P91095	CD28
NR_024443	0.00829	-3.38307	-2.30503	0.967415	A_21_P0013721	LOC100133920
NR_024604	0.00611	-3.57854	-2.02251	0.967102	A_23_P34382	CLCA3P
NM_178821	0.000239	-5.92081	0.888268	0.966415	A_23_P28466	WDR69
NM_001080429	0.0173	-2.92093	-2.9878	0.96616	A_23_P394043	CAMSAP3
NM_018423	0.00019	-6.11159	1.08403	0.965775	A_23_P13822	STYK1
NM_198253	0.00355	-3.93405	-1.52178	0.965221	A_23_P110851	TERT
NR_039999	0.0136	-3.07065	-2.76486	0.964699	A_21_P0009007	LOC100507501
NM_003612	0.000104	-6.62943	1.58611	0.962388	A_23_P106389	SEMA7A
BC038806	0.00405	-3.8467	-1.6431	0.962032	A_24_P178065	PHLDB2
NM_001195032	0.00218	-4.26323	-1.07542	0.961774	A_33_P3312119	C6orf99
NM_002252	0.000335	-5.64661	0.596317	0.961773	A_23_P120103	KCNS3
AI525606	0.0181	-2.89437	-3.02746	0.961503	A_21_P0010438	XLOC_014364
NM_001040709	0.0175	-2.91311	-2.99948	0.960664	A_33_P3376095	SYPL2
NM_002252	0.00129	-4.63306	-0.595661	0.960472	A_23_P120103	KCNS3
NR_026865	0.0243	-2.7103	-3.30278	0.960374	A_23_P31218	C7orf13
NM_001855	0.00029	-5.76314	0.721938	0.958131	A_23_P112554	COL15A1
NM_004496	0.0132	-3.09002	-2.73611	0.95743	A_23_P37127	FOXA1
NM_052958	0.00739	-3.45624	-2.19874	0.955693	A_32_P934840	C8orf34
XR_109225	0.0377	-2.44134	-3.70431	0.95434	A_21_P0014301	LOC644192
NM_024761	0.00263	-4.13662	-1.245	0.953267	A_23_P146551	MOB3B
NR_003007	0.0169	-2.93703	-2.96378	0.952586	A_21_P0000353	SCARNA23
NR_033981	0.00211	-4.2879	-1.04269	0.952174	A_21_P0001537	FLJ27354
NM_031914	0.0407	-2.39505	-3.77299	0.950769	A_24_P143324	SYT16
AK131376	0.0161	-2.96782	-2.91786	0.95073	A_33_P3211138	LOC100132764
NM_032556	0.028	-2.62497	-3.43044	0.94976	A_23_P501713	IL1F10
NM_152284	0.00061	-5.18306	0.073513	0.949352	A_23_P432598	CHMP4C
NM_002761	0.0482	-2.29126	-3.92626	0.949022	A_23_P100189	PRM1
NM_001001522	0.00498	-3.71095	-1.83391	0.948684	A_23_P87013	TAGLN
XM_001719283	0.00877	-3.34709	-2.35751	0.94847	A_21_P0013919	LOC100132439
BC032004	0.00632	-3.5566	-2.05399	0.948454	A_33_P3292660	GRIA3
NM_032578	0.00378	-3.89329	-1.57825	0.948083	A_23_P104438	MYPN
NM_152676	0.0483	-2.28975	-3.92847	0.94802	A_23_P342709	FBXO15
XR_110406	0.00984	-3.27439	-2.46398	0.947243	A_21_P0007062	LOC100507008
NM_024906	0.01	-3.26396	-2.47929	0.946622	A_23_P354965	SCD5
AK092544	0.0239	-2.72245	-3.2846	0.943988	A_33_P3346806	LOC100131581
NM_002891	0.000322	-5.67798	0.63036	0.943863	A_23_P3379	RASGRF1
NM_017935	0.000993	-4.82066	-0.361417	0.943637	A_23_P10232	BANK1
AF160499	0.00735	-3.46013	-2.19311	0.943277	A_23_P357760	ARSD
NM_000379	0.00509	-3.69759	-1.85282	0.943264	A_33_P3270863	XDH
NR_003139	0.00345	-3.95379	-1.49452	0.942767	A_21_P0000397	SCARNA18
NM_004496	0.00271	-4.1163	-1.27248	0.942613	A_23_P37127	FOXA1
NM_205860	0.0471	-2.3054	-3.90545	0.940984	A_33_P3389728	NR5A2
XR_109732	0.00164	-4.46227	-0.814291	0.940962	A_21_P0010449	XLOC_014399
NM_003612	0.000162	-6.24462	1.21705	0.94069	A_23_P106389	SEMA7A
XR_109883	0.00039	-5.52759	0.46562	0.940456	A_21_P0011960	XLOC_l2_008226
XR_109883	0.00039	-5.52759	0.46562	0.940456	A_21_P0011960
AK310215	0.0011	-4.74363	-0.456846	0.938596	A_33_P3418541	ACTG2
NM_001001522	0.00275	-4.10641	-1.28587	0.938481	A_23_P87011	TAGLN
NM_016955	0.0379	-2.43903	-3.70774	0.938207	A_23_P167201	SEPSECS
NM_016378	0.000653	-5.13068	0.012079	0.93708	A_32_P33083	VCX2
NM_006558	0.000508	-5.32236	0.234535	0.936863	A_33_P3332081	KHDRBS3
NM_025216	0.00542	-3.65625	-1.91154	0.936783	A_23_P102117	WNT10A
NM_020436	0.0281	-2.62257	-3.43403	0.935573	A_23_P109072	SALL4
NM_024512	0.00071	-5.06833	-0.061671	0.932557	A_23_P334798	LRRC2
AK090937	0.000698	-5.08077	-0.046904	0.928446	A_21_P0011533	C17orf51
NM_002252	0.000534	-5.28349	0.189942	0.926508	A_23_P120103	KCNS3
NM_173557	0.00122	-4.67147	-0.547201	0.926458	A_32_P4199	RNF152
NM_001033858	0.0464	-2.31476	-3.89166	0.925752	A_33_P3386219	DCLRE1C
NM_001001437	0.00142	-4.56454	-0.682764	0.923072	A_33_P3296181	CCL3L3
XR_132576	0.0185	-2.88001	-3.04892	0.923015	A_19_P00804979	LOC100652906
NM_003612	0.000138	-6.38019	1.3497	0.922923	A_23_P106389	SEMA7A
NR_003709	0.007	-3.49068	-2.14893	0.922633	A_21_P0000477	SNORA11B
NM_198253	0.00121	-4.6792	-0.537482	0.921846	A_23_P110851	TERT
DW419002	0.0143	-3.03865	-2.81241	0.921633	A_33_P3839897	RNU4ATAC
NR_024060	0.00259	-4.14816	-1.22944	0.920154	A_33_P3301219	FAM27A
BG211210	0.0248	-2.69966	-3.31871	0.918877	A_19_P00320063	XLOC_003204
NM_001037332	0.0092	-3.31692	-2.40162	0.918765	A_33_P3226177	CYFIP2
NM_016179	0.00324	-3.99685	-1.43527	0.918469	A_23_P105873	TRPC4
NM_004411	0.0247	-2.70119	-3.31641	0.916352	A_24_P221414	DYNC1I1
NM_198253	0.00768	-3.43136	-2.23481	0.915464	A_23_P110851	TERT
NM_022751	0.0026	-4.14483	-1.23393	0.915443	A_23_P66948	FAM59A
NM_002054	0.0398	-2.40908	-3.75219	0.91505	A_33_P3298460	GCG
AK095132	0.00131	-4.62176	-0.609967	0.914529	A_33_P3246703
XR_132803	0.0234	-2.73423	-3.26697	0.913916	A_33_P3395733
NM_001008740	0.0221	-2.76903	-3.21489	0.91345	A_32_P87649	TMCO2
AK124859	0.00042	-5.46849	0.399824	0.912984	A_33_P3337277	LOC100129846
NM_005860	9.11e-05	-6.74666	1.69403	0.912553	A_33_P3318796	FSTL3
NM_014496	0.0153	-2.99767	-2.87338	0.911321	A_23_P125596	RPS6KA6
NM_000857	0.000607	-5.186	0.076938	0.910952	A_33_P3232552	GUCY1B3
NM_139173	0.00125	-4.65373	-0.569555	0.906317	A_23_P415611	SLC9B1
NR_034118	0.00881	-3.34418	-2.36176	0.905928	A_21_P0014950	LOC100132273
NM_205834	0.000489	-5.35177	0.268106	0.905145	A_23_P142389	LSR
NM_030763	0.000459	-5.40059	0.323485	0.905042	A_23_P136909	HMGN5
CN285977	0.0226	-2.75653	-3.23359	0.904039	A_33_P3396851
NM_198159	0.000342	-5.62996	0.578181	0.903148	A_23_P426663	MITF
NM_002421	0.0206	-2.81349	-3.14838	0.902842	A_23_P1691	MMP1
NR_015389	0.0277	-2.63118	-3.42116	0.901607	A_32_P150876	LOC339290
BU567215	0.000403	-5.50211	0.437332	0.901065	A_21_P0011843	LOC729468
NM_001004434	0.0258	-2.67528	-3.35519	0.900492	A_24_P156748	SLC30A2
NM_003447	0.000861	-4.92531	-0.23345	0.89957	A_23_P93269	ZNF165
NM_033119	0.00674	-3.51512	-2.11367	0.899095	A_23_P429449	NKD1
NM_147189	0.025	-2.694	-3.32718	0.898437	A_33_P3330443	FAM110B
NM_001037332	0.00184	-4.38013	-0.921228	0.896806	A_23_P167509	CYFIP2
NM_001011703	0.00578	-3.61451	-1.97105	0.896622	A_24_P941557	FAM125B
NM_152587	0.00772	-3.42817	-2.23944	0.896265	A_23_P418485	C11orf65
NM_001768	0.00108	-4.75767	-0.439376	0.896201	A_32_P163247	CD8A
NR_004383	0.000974	-4.835	-0.343768	0.894922	A_21_P0000491	SNAR-G1
NM_198253	0.00174	-4.41908	-0.870373	0.894674	A_23_P110851	TERT
NM_001042548	0.00151	-4.52095	-0.738598	0.892607	A_33_P3401267	FEZ2
NM_003612	0.000209	-6.03237	1.00347	0.892298	A_23_P106389	SEMA7A
NR_024060	0.00261	-4.14099	-1.23912	0.889731	A_24_P342096	FAM27A
NM_032578	0.00404	-3.84907	-1.63979	0.889336	A_23_P104438	MYPN
NM_003612	0.000301	-5.7339	0.690628	0.887686	A_23_P106389	SEMA7A
NM_198253	0.00208	-4.29761	-1.02984	0.886285	A_23_P110851	TERT
NM_000131	0.0304	-2.57381	-3.50691	0.885031	A_23_P117298	F7
NM_025216	0.0125	-3.12219	-2.68843	0.884574	A_23_P102117	WNT10A
NM_001025190	0.0365	-2.46099	-3.67509	0.883813	A_33_P3333955	MSLNL
NM_024420	0.00856	-3.36236	-2.33523	0.88164	A_23_P11685	PLA2G4A
NM_016347	0.0336	-2.51301	-3.59763	0.881309	A_33_P3223958	NAT8B
BC038580	0.0011	-4.74457	-0.455686	0.880971	A_21_P0001880	XLOC_001537
CF454975	0.0252	-2.68996	-3.33323	0.879938	A_21_P0001185	XLOC_001070
NM_017935	0.00254	-4.15965	-1.21396	0.877787	A_23_P10232	BANK1
NM_001003760	0.0298	-2.58643	-3.48805	0.87755	A_33_P3302881	KLHL31
NR_036446	0.00619	-3.57031	-2.03431	0.877262	A_33_P3297946	LOC283693
AK025657	0.0242	-2.71373	-3.29765	0.876646	A_23_P165668	SLC35F5
DB059001	0.0233	-2.7368	-3.26312	0.876332	A_21_P0005333	XLOC_006596
NR_028328	0.00262	-4.13871	-1.24218	0.875744	A_33_P3415668	LOC643923
DB031997	0.0012	-4.68194	-0.53404	0.875639	A_21_P0010859	XLOC_l2_001875
NR_033932	0.00125	-4.65696	-0.565477	0.874503	A_33_P3259890	FLJ35946
NR_037183	0.0244	-2.71023	-3.30289	0.874205	A_33_P3316387	SPANXA2-OT1
NM_025216	0.00194	-4.34566	-0.966453	0.87391	A_23_P102117	WNT10A
NM_025074	0.00595	-3.59532	-1.99847	0.873795	A_32_P107876	FRAS1
NM_003612	0.000138	-6.38062	1.35011	0.87364	A_23_P106389	SEMA7A
NM_001202439	0.000573	-5.22979	0.127908	0.872356	A_33_P3356210	B7H6
NR_002976	0.044	-2.34722	-3.84377	0.870464	A_21_P0000331	SNORA44
XR_110530	0.0062	-3.56893	-2.0363	0.868645	A_19_P00315647	LOC100507165
XR_110530	0.0062	-3.56893	-2.0363	0.868645	A_19_P00315647	LOC100507165
NR_003009	0.0386	-2.42641	-3.72647	0.868208	A_21_P0000354	SCARNA8
NM_017831	0.00557	-3.63861	-1.93665	0.86754	A_33_P3257993	RNF125
NM_019021	0.00198	-4.33237	-0.983949	0.867468	A_24_P210082	C11orf71
XR_132807	0.000879	-4.91043	-0.251517	0.867377	A_21_P0014889	LOC100507431
NM_024009	0.00601	-3.58977	-2.00642	0.867295	A_24_P379233	GJB3
NM_001017971	0.00526	-3.67617	-1.88322	0.867015	A_24_P807031	ATP6AP1L
AK026100	0.000401	-5.5046	0.440103	0.866825	A_21_P0011280	XLOC_l2_004212
XR_110819	0.034	-2.50594	-3.60816	0.866426	A_21_P0014629	FLJ44838
XR_108533	0.00509	-3.69747	-1.85299	0.86636	A_21_P0012481	LOC100505902
NM_006071	0.0338	-2.50958	-3.60274	0.86499	A_23_P120982	PKDREJ
NM_032578	0.00267	-4.12584	-1.25957	0.863186	A_23_P104438	MYPN
NM_001338	0.0142	-3.04559	-2.80208	0.863113	A_23_P57268	CXADR
NM_001042702	0.000345	-5.62464	0.572368	0.862787	A_24_P630490	DFNB59
NM_002252	0.00119	-4.69058	-0.523186	0.862168	A_23_P120103	KCNS3
NM_024021	0.0452	-2.3296	-3.86977	0.860853	A_23_P75769	MS4A4A
NM_014070	0.033	-2.52262	-3.58331	0.860577	A_24_P72364	C6orf15
NR_026915	0.0205	-2.81489	-3.14628	0.85983	A_21_P0012507	LOC201651
XR_108821	0.00129	-4.63184	-0.597211	0.8589	A_21_P0014204	LOC100506957
XR_109883	0.00137	-4.58871	-0.651946	0.857702	A_32_P3572	XLOC_l2_008226
XR_109883	0.00137	-4.58871	-0.651946	0.857702	A_32_P3572
XR_109824	0.0176	-2.91025	-3.00375	0.857631	A_21_P0014441	LOC100507233
NM_000216	0.000311	-5.70746	0.662197	0.85565	A_23_P429950	KAL1
XM_003403522	0.0162	-2.96037	-2.92897	0.855547	A_33_P3409261	LOC100652758
AK298164	0.0462	-2.31663	-3.8889	0.855169	A_33_P3270218	USP42
NM_003612	0.000187	-6.12128	1.09382	0.854854	A_23_P106389	SEMA7A
NM_198159	0.000985	-4.82659	-0.354117	0.854226	A_23_P73345	MITF
BG675116	0.0338	-2.50812	-3.60492	0.853359	A_33_P3269976	GAL
NR_027104	0.0222	-2.76651	-3.21866	0.853126	A_33_P3889179	LOC285401
NM_004933	0.0346	-2.49386	-3.62617	0.852818	A_32_P25357	CDH15
NM_134266	0.0176	-2.91011	-3.00396	0.852496	A_32_P381593	SLC26A7
NM_017933	0.000549	-5.26197	0.165144	0.851412	A_23_P21485	PID1
NM_032578	0.00327	-3.98954	-1.44531	0.851097	A_23_P104438	MYPN
NM_012472	0.0161	-2.9647	-2.92251	0.849923	A_23_P112004	LRRC6
NR_036549	0.0186	-2.87532	-3.05593	0.849912	A_33_P3328051	LOC100129961
NM_002638	0.0195	-2.84607	-3.09965	0.849391	A_23_P210465	PI3
NM_003612	0.000215	-6.00821	0.978699	0.849047	A_23_P106389	SEMA7A
NM_001146157	0.0441	-2.34562	-3.84613	0.848744	A_21_P0010942	FAM25A
NM_001142966	0.000447	-5.42017	0.345583	0.847867	A_23_P119040	GREB1L
NR_026788	0.0214	-2.78861	-3.18559	0.846829	A_21_P0013467	FAM66C
DA537977	0.00436	-3.7982	-1.71096	0.846269	A_21_P0012957	XLOC_l2_011793
NM_002195	0.0452	-2.32959	-3.8698	0.844981	A_23_P112220	INSL4
NM_003612	0.000271	-5.81706	0.779286	0.844796	A_23_P106389	SEMA7A
NM_001145643	0.0499	-2.26905	-3.9589	0.8446	A_33_P3323501	PHGR1
XR_108813	0.00215	-4.27322	-1.06215	0.844167	A_19_P00316341	LOC100506860
NM_005314	0.00821	-3.38892	-2.29651	0.84365	A_24_P357266	GRPR
NM_198513	0.00622	-3.56715	-2.03885	0.840142	A_24_P403303	PHF20L1
NM_004464	0.00661	-3.52764	-2.09562	0.839709	A_23_P212800	FGF5
NM_080607	0.0064	-3.54881	-2.06518	0.838669	A_23_P79803	VSTM2L
NM_198159	0.000358	-5.59436	0.539234	0.837635	A_33_P3338733	MITF
AK129975	0.00573	-3.6198	-1.96349	0.837151	A_33_P3326922
NM_033274	0.0226	-2.75675	-3.23327	0.83701	A_23_P81369	ADAM19
NM_002252	0.00334	-3.97564	-1.46442	0.836856	A_23_P120103	KCNS3
NM_020448	0.00149	-4.52943	-0.727708	0.83611	A_23_P46604	NIPAL3
XR_132670	0.0476	-2.29802	-3.91631	0.835403	A_19_P00317878	LOC100652730
NM_032578	0.00168	-4.44586	-0.835553	0.835206	A_23_P104438	MYPN
AK023723	0.0209	-2.8057	-3.16003	0.834683	A_24_P23625	HS3ST3B1
NM_173201	0.0162	-2.96295	-2.92511	0.834352	A_33_P3342720	ATP2A1
NM_021647	0.00884	-3.34209	-2.36482	0.83386	A_24_P76675	MFAP3L
NM_024420	0.0122	-3.13996	-2.66213	0.833071	A_23_P11685	PLA2G4A
NR_002999	0.0291	-2.60004	-3.46771	0.832765	A_21_P0000350	SCARNA20
XR_108533	0.00115	-4.7169	-0.490214	0.832257	A_21_P0012480	LOC100505902
NM_198253	0.00442	-3.79037	-1.72195	0.83047	A_23_P110851	TERT
AK123321	0.0183	-2.88744	-3.03782	0.83043	A_33_P3334625	FLJ41327
NM_033143	0.00702	-3.48897	-2.15139	0.829395	A_33_P3411907	FGF5
NM_002849	0.00822	-3.38839	-2.29727	0.828597	A_33_P3252800	PTPRR
NM_020340	0.0106	-3.22818	-2.5319	0.82845	A_33_P3246580	KIAA1244
NM_006255	0.000333	-5.6516	0.601743	0.828256	A_23_P205567	PRKCH
NR_036502	0.00118	-4.69887	-0.512785	0.827561	A_32_P232559	LOC439949
NM_006664	0.0213	-2.79168	-3.18101	0.826889	A_23_P135248	CCL27
NM_152770	0.00153	-4.51317	-0.748604	0.826661	A_23_P312999	C4orf22
XR_109854	0.0262	-2.66454	-3.37127	0.826454	A_21_P0014449	LOC100506532
NM_001030019	0.00408	-3.84248	-1.64899	0.825861	A_23_P329962	SUN3
NR_045214	0.0274	-2.63697	-3.4125	0.825219	A_21_P0014393	LOC100507373
NM_014971	0.0471	-2.3055	-3.9053	0.821228	A_33_P3373614	EFR3B
XR_110322	0.0486	-2.28563	-3.93454	0.820757	A_21_P0014565	LOC100507484
NM_014915	0.00741	-3.45487	-2.20072	0.820356	A_24_P85511	ANKRD26
NM_033031	0.00356	-3.93381	-1.5221	0.817317	A_23_P171107	CCNB3
NR_026915	0.0356	-2.4766	-3.65186	0.816963	A_33_P3300916	LOC201651
NM_030949	0.00124	-4.66095	-0.560452	0.816799	A_23_P45011	PPP1R14C
NM_014433	0.00109	-4.75129	-0.44732	0.816698	A_23_P29153	RTDR1
NM_017935	0.011	-3.20388	-2.56771	0.815888	A_23_P10232	BANK1
NM_001146037	0.048	-2.29308	-3.92359	0.815835	A_33_P3210399	SLC14A1
AK302556	0.00519	-3.68476	-1.87102	0.815507	A_21_P0012430	ATMIN
NR_034079	0.0279	-2.62547	-3.4297	0.814979	A_21_P0000630	LOC643733
NR_034079	0.0279	-2.62547	-3.4297	0.814979	A_21_P0000630	LOC643733
NM_002849	0.0109	-3.21041	-2.55809	0.814664	A_23_P47924	PTPRR
NM_002421	0.0377	-2.44121	-3.70449	0.813991	A_23_P1691	MMP1
NM_016190	0.0198	-2.83705	-3.11314	0.811114	A_23_P115202	CRNN
NM_002381	0.00365	-3.91617	-1.54651	0.81106	A_23_P102058	MATN3
NR_045215	0.043	-2.36034	-3.82437	0.81089	A_21_P0014887	LOC100652768
NM_002153	0.0398	-2.40788	-3.75397	0.80875	A_23_P118065	HSD17B2
NR_033971	0.0312	-2.55823	-3.53016	0.807883	A_33_P3852239	DKFZp686K1684
NM_000963	0.0314	-2.55372	-3.53689	0.807699	A_24_P250922	PTGS2
NM_003619	0.000275	-5.80596	0.767514	0.806945	A_23_P121637	PRSS12
NM_001012761	0.0274	-2.63749	-3.41173	0.806671	A_24_P363100	RGMB
NM_198253	0.00661	-3.52788	-2.09528	0.806353	A_23_P110851	TERT
NM_014675	0.0407	-2.39395	-3.77462	0.805737	A_32_P149546	CROCC
NM_002252	0.00209	-4.29296	-1.03599	0.805425	A_23_P120103	KCNS3
XR_110118	0.0116	-3.17333	-2.61279	0.805147	A_19_P00319971
NM_144632	0.00186	-4.37623	-0.926341	0.804443	A_33_P3252369	TMEM182
NM_033066	0.000374	-5.56104	0.502596	0.803989	A_33_P3404480	MPP4
NM_016352	0.0269	-2.64792	-3.39613	0.8006	A_23_P19754	CPA4
NM_001205260	0.0182	-2.88858	-3.03611	0.800581	A_21_P0009097	LOC653550
NM_000901	0.0188	-2.86938	-3.06479	0.798474	A_23_P392470	NR3C2
NM_002421	0.0315	-2.5518	-3.53976	0.79797	A_23_P1691	MMP1
NM_001004351	0.00599	-3.59195	-2.0033	0.795996	A_32_P163458	SPDYE3
NM_001142966	0.0051	-3.69545	-1.85586	0.795477	A_23_P119040	GREB1L
M81589	0.00851	-3.36653	-2.32914	0.794134	A_33_P3357813	HTR1D
NM_001017397	0.0202	-2.82496	-3.13121	0.793891	A_33_P3390793	TRIM36
NM_018280	0.0257	-2.67802	-3.35109	0.792892	A_23_P10458	C22orf26
XR_109306	0.0497	-2.27168	-3.95503	0.792403	A_33_P3271341
NM_024501	0.0418	-2.37781	-3.79854	0.792246	A_23_P120243	HOXD1
NM_021150	0.0105	-3.23119	-2.52748	0.791077	A_23_P113382	GRIP1
NM_004598	0.00163	-4.46587	-0.80962	0.790791	A_24_P354689	SPOCK1
NM_003619	0.000343	-5.62906	0.5772	0.790145	A_23_P121637	PRSS12
XR_109862	0.0307	-2.5673	-3.51662	0.788968	A_21_P0010691	XLOC_l2_000048
XR_109862	0.0307	-2.5673	-3.51662	0.788968	A_21_P0010691
NM_004183	0.044	-2.34709	-3.84395	0.788916	A_23_P104996	BEST1
NM_002891	0.00424	-3.81656	-1.68523	0.788647	A_23_P3371	RASGRF1
NM_024554	0.0419	-2.37646	-3.80053	0.787962	A_23_P126649	PGBD5
NR_003013	0.0129	-3.10636	-2.71189	0.787893	A_19_P00315843	SCARNA16
NR_003013	0.0129	-3.10636	-2.71189	0.787893	A_19_P00315843	SCARNA16
NM_152334	0.00464	-3.75835	-1.76698	0.787553	A_23_P129128	TARSL2
NM_001615	0.00222	-4.25107	-1.0916	0.78743	A_23_P39955	ACTG2
NM_004496	0.00764	-3.43539	-2.22896	0.787242	A_23_P37127	FOXA1
XR_132487	0.0422	-2.37243	-3.80649	0.786123	A_21_P0014751	LOC100652785
NM_003612	0.000463	-5.3932	0.315128	0.785527	A_23_P106389	SEMA7A
NM_001025077	0.0185	-2.88134	-3.04693	0.784372	A_23_P202071	CELF2
BC043390	0.0364	-2.46353	-3.67131	0.784015	A_32_P78681	GLP2R
NM_017641	0.0326	-2.53136	-3.57027	0.783675	A_23_P113462	KIF21A
NM_030763	0.00167	-4.45081	-0.829139	0.783508	A_23_P136909	HMGN5
NM_032578	0.00381	-3.88766	-1.58606	0.783429	A_23_P104438	MYPN
XR_110437	0.00137	-4.59058	-0.649567	0.782536	A_21_P0006781	LOC100507633
CU692619	0.00671	-3.51797	-2.10956	0.782407	A_21_P0012415	XLOC_l2_010013
NM_018390	0.00124	-4.6583	-0.563788	0.782147	A_33_P3407937	PLCXD1
AK123258	0.0332	-2.51893	-3.5888	0.78192	A_33_P3419790	C6orf105
AK126219	0.00157	-4.49306	-0.774497	0.781669	A_24_P325046	ZCCHC7
NR_023390	0.00214	-4.27889	-1.05464	0.78143	A_33_P3219245	LINC00476
NR_024420	0.0011	-4.74844	-0.450867	0.780912	A_32_P221305	LOC389634
XR_109495	0.0289	-2.60592	-3.45893	0.780114	A_21_P0014372	LOC100506174
NM_198253	0.0055	-3.64646	-1.92547	0.778726	A_23_P110851	TERT
NM_015461	0.000652	-5.1324	0.014102	0.778399	A_23_P159027	ZNF521
NM_007030	0.0143	-3.04101	-2.8089	0.777903	A_33_P3371999	TPPP
CD557693	0.0019	-4.36081	-0.946559	0.77789	A_21_P0011970	XLOC_l2_008288
NM_030763	0.00479	-3.73713	-1.7969	0.777075	A_23_P136909	HMGN5
NM_030891	0.0251	-2.69244	-3.32951	0.776657	A_23_P253597	LRRC3
NR_036530	0.0174	-2.91827	-2.99178	0.77659	A_21_P0000658	LOC100289230
NR_024420	0.00117	-4.70283	-0.507818	0.775729	A_33_P3226395	LOC389634
XM_001720463	0.000702	-5.07677	-0.051647	0.775108	A_21_P0013697	FAM27E3
XM_001720463	0.000702	-5.07677	-0.051647	0.775108	A_21_P0013697	XLOC_l2_014797
NM_153218	0.00609	-3.58122	-2.01867	0.774792	A_23_P374322	LACC1
NM_017935	0.00504	-3.70395	-1.84381	0.774681	A_23_P10232	BANK1
NM_004496	0.00671	-3.5184	-2.10894	0.774651	A_23_P37127	FOXA1
NM_003619	0.000195	-6.08753	1.05968	0.772961	A_23_P121637	PRSS12
NR_026789	0.0141	-3.0477	-2.79896	0.772506	A_33_P3334491	FAM66A
XR_110470	0.00541	-3.65771	-1.90946	0.771965	A_24_P110780	NEXN-AS1
NM_080912	0.027	-2.64751	-3.39674	0.771513	A_23_P130113	ASGR2
NR_003674	0.00874	-3.34942	-2.35411	0.770328	A_21_P0013638	KGFLP1
NM_032744	0.00866	-3.35546	-2.34529	0.769629	A_23_P156826	C6orf105
NM_001098844	0.00669	-3.51974	-2.10701	0.769215	A_33_P3271684	TMEM236
NM_002421	0.0388	-2.42369	-3.73052	0.767919	A_23_P1691	MMP1
NR_003013	0.0235	-2.73279	-3.26912	0.767046	A_33_P3286621	SCARNA16
NR_003013	0.0235	-2.73279	-3.26912	0.767046	A_33_P3286621	SCARNA16
BC029496	0.000908	-4.886	-0.281293	0.766717	A_33_P3414964	PTPRS
NM_030965	0.0141	-3.04891	-2.79716	0.766473	A_23_P33093	ST6GALNAC5
NR_002936	0.00357	-3.93146	-1.52536	0.766298	A_33_P3348011	TOB2P1
NM_001999	0.0227	-2.75413	-3.23719	0.766106	A_23_P214026	FBN2
NR_036500	0.000458	-5.40174	0.324785	0.766027	A_24_P306720	LOC400236
AK299538	0.0322	-2.53775	-3.56073	0.765333	A_33_P3365995	MAST4
BC057389	0.0147	-3.02278	-2.83601	0.764148	A_33_P3344277	HS1BP3
NR_034138	0.00829	-3.38305	-2.30505	0.762753	A_33_P3709327	LOC100144602
NM_017935	0.00119	-4.68999	-0.52393	0.762244	A_23_P10232	BANK1
NM_002226	0.0175	-2.91499	-2.99667	0.76091	A_23_P106024	JAG2
NM_001142966	0.0034	-3.96367	-1.4809	0.7608	A_23_P119040	GREB1L
NR_029389	0.0159	-2.97199	-2.91163	0.760341	A_21_P0000582	LOC100134317
NM_024306	0.03	-2.58108	-3.49604	0.760314	A_23_P49448	FA2H
NM_000265	0.0391	-2.41907	-3.73738	0.759568	A_33_P3224803	NCF1
NM_017935	0.000998	-4.81711	-0.365796	0.759377	A_23_P10232	BANK1
NM_001163561	0.0269	-2.64892	-3.39463	0.757368	A_21_P0000038	C2orf61
NM_001166496	0.0347	-2.4926	-3.62804	0.755464	A_33_P3282434	SLC16A1
NR_037883	0.0284	-2.6156	-3.44445	0.755016	A_19_P00813087	LOC100506421
NM_198584	0.000516	-5.31034	0.220772	0.753371	A_23_P381714	CA13
NM_001001938	0.00823	-3.3874	-2.29872	0.752119	A_33_P3248638	C9orf47
NM_001205252	0.0177	-2.90879	-3.00593	0.751269	A_21_P0000163	RNF223
NM_005025	0.00947	-3.29836	-2.42881	0.751208	A_23_P166929	SERPINI1
NM_003033	0.00206	-4.30402	-1.02136	0.750996	A_23_P31896	ST3GAL1
NM_198253	0.0101	-3.25609	-2.49085	0.750993	A_23_P110851	TERT
NM_004925	0.0327	-2.52849	-3.57455	0.750354	A_23_P112482	AQP3
NM_002457	0.045	-2.33238	-3.86568	0.748751	A_33_P3412384	MUC2
BC043537	0.0495	-2.27481	-3.95044	0.74856	A_21_P0003925	XLOC_004429
NM_032559	0.0458	-2.32256	-3.88016	0.748544	A_23_P107102	KIF2B
BC014369	0.0125	-3.12518	-2.684	0.747855	A_19_P00318511	XLOC_002504
NM_002421	0.0315	-2.5521	-3.53931	0.747078	A_23_P1691	MMP1
AK124942	0.00375	-3.89754	-1.57235	0.747002	A_33_P3346032	LOC727808
NR_034096	0.00831	-3.38128	-2.30763	0.746712	A_19_P00806765	FONG
NR_027082	0.000475	-5.37418	0.293572	0.745515	A_21_P0006968	SFTA1P
NM_012219	0.00746	-3.45009	-2.20765	0.745462	A_24_P88850	MRAS
NM_001193329	0.0142	-3.04433	-2.80396	0.744876	A_33_P3260146	C9orf3
NM_001024457	0.0417	-2.37917	-3.79651	0.744744	A_32_P776626	RGPD1
NM_003151	0.0115	-3.17625	-2.60848	0.743692	A_23_P68031	STAT4
NM_001001872	0.00407	-3.84451	-1.64615	0.743218	A_24_P181295	C14orf37
XR_133524	0.00252	-4.16585	-1.20562	0.743123	A_21_P0014944	LOC100653206
NM_006558	0.000678	-5.10281	-0.020808	0.74279	A_33_P3394727	KHDRBS3
NM_001112704	0.0407	-2.39537	-3.77252	0.742385	A_33_P3381393	VAX1
NM_002421	0.0392	-2.41762	-3.73952	0.741402	A_23_P1691	MMP1
XR_109372	0.00507	-3.69971	-1.84983	0.740912	A_23_P4052
NM_014867	0.000417	-5.47437	0.406402	0.738298	A_23_P94319	KBTBD11
NM_014900	0.00123	-4.66817	-0.55135	0.738045	A_33_P3238215	COBLL1
NM_017671	0.00707	-3.48452	-2.15783	0.735929	A_24_P365506	FERMT1
NM_145200	0.0196	-2.84339	-3.10365	0.735849	A_23_P308021	CABP4
NM_018390	0.00169	-4.44035	-0.842716	0.735545	A_23_P61180	PLCXD1
NM_030763	0.00847	-3.36932	-2.32506	0.734858	A_23_P136909	HMGN5
NM_020373	0.00337	-3.96912	-1.4734	0.73449	A_32_P141238	ANO2
NM_030891	0.00246	-4.18287	-1.18275	0.734394	A_33_P3263232	LRRC3
NM_033066	0.000643	-5.14277	0.026303	0.734351	A_23_P131263	MPP4
NM_014971	0.00285	-4.08153	-1.31963	0.733314	A_33_P3289596	EFR3B
NM_001007471	0.0481	-2.2922	-3.92487	0.732536	A_23_P114061	TRPM3
NM_017935	0.00161	-4.47409	-0.798993	0.731498	A_23_P10232	BANK1
NM_004668	0.0162	-2.96225	-2.92616	0.731001	A_23_P42897	MGAM
NR_026883	0.0296	-2.59012	-3.48253	0.730454	A_23_P68577	HSPC072
XR_108881	0.0278	-2.62906	-3.42433	0.729951	A_21_P0014213	LOC100506966
NM_006329	0.0033	-3.98262	-1.45482	0.729573	A_23_P151805	FBLN5
XR_112733	0.0361	-2.46845	-3.66399	0.729539	A_33_P3353752	LOC642781
NR_024484	0.00389	-3.87339	-1.6059	0.728823	A_33_P3383816	LOC400657
NM_003886	0.0191	-2.8616	-3.07643	0.728418	A_23_P11081	AKAP4
AK092130	0.0145	-3.03252	-2.82152	0.72807	A_33_P3792328	LSM3
NM_005477	0.0172	-2.92517	-2.98148	0.727655	A_33_P3418681	HCN4
NM_001039550	0.00579	-3.61347	-1.97253	0.726296	A_23_P209519	DNAJB2
NM_002282	0.000603	-5.19168	0.083575	0.724787	A_24_P410408	KRT83
NM_001025076	0.0483	-2.28995	-3.92819	0.723972	A_23_P115645	CELF2
NM_002017	0.0421	-2.37334	-3.80514	0.723685	A_24_P355649	FLI1
NM_012302	0.0217	-2.78188	-3.19567	0.722612	A_33_P3404899	LPHN2
NR_045260	0.0259	-2.67346	-3.35791	0.722497	A_21_P0006413	LOC100133123
NR_024407	0.0119	-3.15664	-2.63746	0.722002	A_23_P306479	LOC100009676
NM_198275	0.00459	-3.76448	-1.75834	0.721535	A_33_P3215933	MPZL3
NM_017935	0.00276	-4.10454	-1.2884	0.720998	A_23_P10232	BANK1
NM_004816	0.00342	-3.95904	-1.48729	0.720454	A_23_P422831	FAM189A2
NM_002282	0.000786	-4.99247	-0.152337	0.720165	A_33_P3273552	KRT83
NM_207362	0.0361	-2.46822	-3.66434	0.719391	A_33_P3326578	C2orf55
NM_005461	0.0022	-4.25854	-1.08166	0.718879	A_23_P17345	MAFB
NM_012338	0.00332	-3.98027	-1.45805	0.71734	A_23_P145984	TSPAN12
NR_038251	0.046	-2.31987	-3.88414	0.717178	A_21_P0000738	LOC100507466
NM_000358	0.00508	-3.69796	-1.8523	0.716907	A_23_P156327	TGFBI
NM_178829	0.0494	-2.27514	-3.94995	0.716641	A_23_P157316	C7orf34
NM_032578	0.0168	-2.93853	-2.96153	0.716124	A_23_P104438	MYPN
NM_020530	0.0251	-2.69064	-3.33221	0.71536	A_33_P3277373	OSM
NM_005345	0.0192	-2.85744	-3.08265	0.715196	A_23_P111132	HSPA1A
NM_017935	0.00408	-3.84238	-1.64913	0.714844	A_23_P10232	BANK1
NR_003525	0.0344	-2.49845	-3.61933	0.714634	A_33_P3425296	LOC387646
NM_173200	0.0132	-3.08979	-2.73645	0.714483	A_23_P398566	NR4A3
CR591103	0.0226	-2.75597	-3.23443	0.713327	A_33_P3336557
NM_016178	0.00587	-3.60443	-1.98544	0.712521	A_32_P226078	OAZ3
NM_001004685	0.025	-2.69363	-3.32774	0.712355	A_21_P0000001	OR2F2
NM_203286	0.00233	-4.2199	-1.13316	0.711351	A_23_P76034	PVRL1
NM_014971	0.00546	-3.65142	-1.9184	0.710189	A_32_P83049	EFR3B
NR_002329	0.0374	-2.44732	-3.69541	0.709975	A_33_P3291430	ST7-OT4
XR_108813	0.00356	-3.93209	-1.52449	0.709604	A_19_P00316340	LOC100506860
NM_001013690	0.0344	-2.49793	-3.62009	0.709495	A_33_P3324383	FIGNL2
NM_001142966	0.00262	-4.13984	-1.24066	0.708392	A_23_P119040	GREB1L
NM_006911	0.0444	-2.34163	-3.85203	0.707493	A_23_P60210	RLN1
NM_001031715	0.0491	-2.2794	-3.94369	0.707411	A_24_P275585	IQCH
BC028245	0.016	-2.9708	-2.91341	0.705711	A_21_P0002062	XLOC_002145
NM_015695	0.0128	-3.10834	-2.70895	0.705076	A_33_P3375077	BRPF3
NM_001039803	0.0233	-2.73756	-3.26198	0.704835	A_33_P3420442	CDK20
NR_024253	0.0269	-2.64834	-3.39549	0.703685	A_21_P0012768	FAM86EP
NR_034096	0.027	-2.6478	-3.3963	0.703102	A_32_P105083	FONG
NM_199450	0.0421	-2.37445	-3.80351	0.700884	A_33_P3242508	ZNF365
NM_000254	0.0105	-3.23571	-2.52081	0.700853	A_33_P3389917	MTR
XM_001720463	0.00088	-4.90944	-0.252725	0.700833	A_32_P112623	FAM27E3
XM_001720463	0.00088	-4.90944	-0.252725	0.700833	A_32_P112623	XLOC_l2_014797
NM_001134	0.00199	-4.32675	-0.991356	0.699655	A_33_P3421243	AFP
NM_006736	0.00404	-3.84906	-1.63981	0.699438	A_24_P102981	DNAJB2
NM_153268	0.00587	-3.60492	-1.98474	0.698848	A_33_P3214339	PLCXD2
AK128157	0.0164	-2.95527	-2.93657	0.69714	A_21_P0007550	XLOC_009733
BC021185	0.0321	-2.53985	-3.5576	0.696405	A_21_P0007842	XLOC_009813
NR_038033	0.0204	-2.81806	-3.14153	0.696158	A_21_P0000712	LINC00159
BC099923	0.00377	-3.89559	-1.57505	0.695657	A_33_P3374504
NM_000507	0.0275	-2.63465	-3.41597	0.695409	A_23_P257111	FBP1
NM_031958	0.028	-2.62375	-3.43227	0.692112	A_23_P107454	KRTAP3-1
X04925	0.0139	-3.05688	-2.78532	0.691805	A_33_P3212432
NR_028409	0.0219	-2.77609	-3.20432	0.691507	A_33_P3219537	LINC00207
DA946325	0.00142	-4.56423	-0.683158	0.689215	A_33_P3377760
NM_003307	0.00411	-3.83817	-1.65501	0.68904	A_24_P27977	TRPM2
NM_000800	0.0041	-3.83866	-1.65433	0.68827	A_24_P251969	FGF1
NM_144569	0.000819	-4.96255	-0.188367	0.687402	A_23_P431388	SPOCD1
XR_111107	0.011	-3.20569	-2.56504	0.687192	A_21_P0014670	LOC100505606
NM_003619	0.00798	-3.40764	-2.26927	0.68708	A_23_P121637	PRSS12
NM_032531	0.00563	-3.632	-1.94608	0.686983	A_23_P104741	KIRREL3
NM_178424	0.0131	-3.09508	-2.72861	0.686863	A_23_P69970	SOX30
NM_002281	0.000838	-4.94543	-0.209063	0.685506	A_33_P3273534	KRT81
NM_145173	0.0101	-3.25976	-2.48546	0.685144	A_23_P386942	DIRAS1
XR_110501	0.045	-2.33296	-3.86483	0.685052	A_21_P0014607	LOC100286988
AB196634	0.0411	-2.38936	-3.78142	0.684989	A_24_P298587
NM_005345	0.0202	-2.82535	-3.13064	0.683999	A_23_P111132	HSPA1A
NM_004370	0.00674	-3.51583	-2.11264	0.683523	A_33_P3231953	COL12A1
NM_000775	0.00837	-3.37712	-2.31369	0.683381	A_23_P103486	CYP2J2
NM_000032	0.011	-3.20658	-2.56373	0.682997	A_32_P385587	ALAS2
NR_040030	0.03	-2.58123	-3.49582	0.6829	A_33_P3626816	CFLAR-AS1
NM_001031848	0.00144	-4.5519	-0.698924	0.682835	A_24_P147461	SERPINB8
XR_108889	0.00222	-4.25175	-1.09068	0.682694	A_21_P0005618	LOC100129104
NR_045114	0.0266	-2.65482	-3.3858	0.682173	A_21_P0014107	PVRL3-AS1
NM_001962	0.0299	-2.58302	-3.49314	0.681439	A_23_P167497	EFNA5
XR_109862	0.00782	-3.42016	-2.25107	0.680047	A_23_P343261	XLOC_l2_000048
XR_109862	0.00782	-3.42016	-2.25107	0.680047	A_23_P343261
XR_110118	0.0122	-3.14072	-2.66099	0.679207	A_19_P00810806
NR_002996	0.029	-2.60215	-3.46455	0.675679	A_21_P0000348	SNORA80
NM_001039492	0.000792	-4.98702	-0.158893	0.675638	A_23_P108751	FHL2
NR_037886	0.0493	-2.27669	-3.94768	0.675338	A_21_P0012104	LOC100507140
XR_110199	0.046	-2.31903	-3.88537	0.674699	A_33_P3409238	LOC401286
NM_003619	0.00155	-4.5028	-0.761942	0.674376	A_23_P121637	PRSS12
NR_033354	0.0118	-3.15756	-2.63609	0.673355	A_19_P00320543	ZNF519
NM_003292	0.0134	-3.07822	-2.75362	0.673196	A_33_P3361771	TPR
NM_030763	0.00766	-3.43378	-2.23129	0.671862	A_23_P136909	HMGN5
NM_012068	0.00177	-4.41007	-0.882115	0.671315	A_23_P119337	ATF5
XR_108458	0.00476	-3.74052	-1.79211	0.671077	A_19_P00322895	XLOC_002736
BF570948	0.0246	-2.70459	-3.31133	0.670215	A_33_P3542911	SNAR-C4
NM_001030060	0.00259	-4.14736	-1.23053	0.669729	A_24_P602871	SAMD5
NM_003619	0.0012	-4.68556	-0.529487	0.668653	A_23_P121637	PRSS12
NM_017527	0.0161	-2.9657	-2.92102	0.668594	A_23_P397293	LY6K
NM_001836	0.0388	-2.42412	-3.72988	0.667658	A_33_P3259708	CMA1
NM_153366	0.0363	-2.46411	-3.67044	0.666982	A_23_P216596	SVEP1
NM_001142966	0.0154	-2.99199	-2.88184	0.666743	A_23_P119040	GREB1L
NM_012109	0.0471	-2.3047	-3.90648	0.664992	A_33_P3302245	TMEM59L
NM_001333	0.0286	-2.61223	-3.4495	0.664875	A_23_P146456	CTSL2
NM_006240	0.0391	-2.42002	-3.73596	0.664776	A_23_P125505	PPEF1
CV322587	0.0112	-3.19393	-2.58238	0.664689	A_33_P3542599	SNORA2A
NM_032578	0.0106	-3.22994	-2.52932	0.663697	A_23_P104438	MYPN
NR_034143	0.0339	-2.50744	-3.60593	0.663269	A_19_P00315482	LOC729177
NM_057159	0.00507	-3.69923	-1.85051	0.663006	A_33_P3383326	LPAR1
BC050689	0.0209	-2.8057	-3.16002	0.662623	A_33_P3339481	KCNQ5
NM_003783	0.0392	-2.41817	-3.7387	0.660649	A_33_P3286958	B3GALT2
BF185848	0.0451	-2.33153	-3.86693	0.65984	A_21_P0002371	XLOC_001903
NR_026758	0.0293	-2.59751	-3.47149	0.659644	A_21_P0012089	LOC440905
NM_005345	0.0188	-2.86972	-3.06429	0.659003	A_23_P111132	HSPA1A
NM_001142966	0.0158	-2.97705	-2.9041	0.658022	A_23_P119040	GREB1L
NM_174934	0.00246	-4.18203	-1.18388	0.657783	A_23_P303833	SCN4B
NM_000273	0.0113	-3.18764	-2.59167	0.657731	A_23_P45560	GPR143
NM_053003	0.0397	-2.41049	-3.7501	0.657507	A_23_P164596	SIGLEC12
AK022348	0.0288	-2.60688	-3.45749	0.657299	A_24_P922252	SPATA5L1
AK126260	0.0333	-2.51779	-3.5905	0.656814	A_33_P3423590	LOC100129275
NM_004496	0.00811	-3.39683	-2.285	0.655688	A_23_P37127	FOXA1
NM_139072	0.00339	-3.96523	-1.47876	0.655066	A_23_P362148	DNER
NM_005345	0.0312	-2.55864	-3.52955	0.654894	A_23_P111132	HSPA1A
NM_020204	0.0308	-2.56604	-3.5185	0.654679	A_33_P3365437	LHX9
NM_003049	0.0291	-2.60047	-3.46707	0.654357	A_23_P25698	SLC10A1
NM_000997	0.00623	-3.56569	-2.04093	0.65433	A_33_P3261246	RPL37
NM_001080460	0.0422	-2.37315	-3.80542	0.654216	A_33_P3333762	LRRIQ4
NR_027129	0.0431	-2.35957	-3.82551	0.652969	A_23_P211196	C21orf67
GD264120	0.0161	-2.96649	-2.91984	0.652733	A_21_P0011416	XLOC_l2_005130
NM_130897	0.00343	-3.95831	-1.48829	0.65182	A_23_P94840	DYNLRB2
NM_172236	0.00672	-3.51727	-2.11057	0.651022	A_33_P3384845	POFUT1
NM_006290	0.0192	-2.85532	-3.08581	0.650152	A_24_P157926	TNFAIP3
NM_000963	0.0237	-2.72817	-3.27603	0.649416	A_24_P250922	PTGS2
NM_030763	0.0449	-2.33374	-3.86367	0.648592	A_23_P136909	HMGN5
BC040593	0.0018	-4.39727	-0.898816	0.647565	A_33_P3531373	LOC340340
BC040593	0.0018	-4.39727	-0.898816	0.647565	A_33_P3531373	XLOC_006200
NM_003619	0.00101	-4.80788	-0.377184	0.646836	A_23_P121637	PRSS12
NM_005345	0.0336	-2.51219	-3.59885	0.646753	A_23_P111132	HSPA1A
NM_000216	0.00859	-3.36017	-2.33842	0.646749	A_21_P0013883	KAL1
BC040593	0.00537	-3.66197	-1.9034	0.646268	A_21_P0005252	LOC340340
BC040593	0.00537	-3.66197	-1.9034	0.646268	A_21_P0005252	XLOC_006200
NM_000341	0.00513	-3.69175	-1.86111	0.645174	A_33_P3418426	SLC3A1
NR_024244	0.0242	-2.71379	-3.29756	0.645119	A_21_P0000509	SNAR-G2
NM_144584	0.0425	-2.36777	-3.81339	0.644478	A_23_P309361	HENMT1
NM_002332	0.00719	-3.47432	-2.17258	0.644241	A_33_P3391105	LRP1
NM_207321	0.0309	-2.56436	-3.52101	0.643671	A_33_P3400258	C10orf129
XR_109724	0.00398	-3.85877	-1.62627	0.643563	A_23_P166508	XLOC_014388
XR_109724	0.00398	-3.85877	-1.62627	0.643563	A_23_P166508
AK023048	0.0198	-2.83801	-3.11171	0.643313	A_23_P170581
NM_020152	0.0334	-2.51638	-3.5926	0.641851	A_23_P57277	C21orf7
XR_108682	0.0338	-2.50914	-3.60339	0.641027	A_21_P0014170	LOC100506885
NM_012328	0.00552	-3.64393	-1.92908	0.640644	A_23_P258944	DNAJB9
NR_027271	0.00775	-3.42615	-2.24237	0.639946	A_33_P3851788	C19orf23
NM_004496	0.0193	-2.85333	-3.08879	0.639659	A_23_P37127	FOXA1
BU570946	0.0107	-3.22301	-2.53952	0.638228	A_21_P0011022	XLOC_l2_002271
NM_002091	0.0103	-3.24713	-2.50403	0.637927	A_23_P101131	GRP
NM_004496	0.0241	-2.7158	-3.29455	0.637748	A_23_P37127	FOXA1
NM_001123366	0.00382	-3.88592	-1.58848	0.637699	A_33_P3322363	HMSD
NM_001031847	0.0057	-3.62421	-1.9572	0.636996	A_23_P104563	CPT1A
NM_004438	0.0499	-2.26898	-3.959	0.636622	A_23_P108501	EPHA4
NM_001039496	0.00474	-3.74447	-1.78655	0.635611	A_23_P202773	C11orf20
NM_145316	0.00319	-4.00689	-1.4215	0.63495	A_23_P334870	TMEM217
NM_015139	0.00811	-3.39673	-2.28513	0.6336	A_23_P357929	SLC35D1
NM_005347	0.0382	-2.43429	-3.71477	0.633325	A_24_P98411	HSPA5
NM_018651	0.0444	-2.3418	-3.85177	0.632865	A_23_P253921	ZNF167
NM_004429	0.00689	-3.50113	-2.13384	0.630662	A_24_P365807	EFNB1
NM_012118	0.0067	-3.51968	-2.1071	0.630561	A_23_P144337	CCRN4L
NM_001039492	0.00113	-4.7258	-0.479091	0.63041	A_23_P108751	FHL2
XR_109022	0.0257	-2.67649	-3.35338	0.628465	A_21_P0010813	XLOC_l2_001537
XR_109022	0.0257	-2.67649	-3.35338	0.628465	A_21_P0010813
NM_177533	0.00172	-4.43091	-0.854984	0.628208	A_23_P414978	NUDT14
NM_001099280	0.00679	-3.51047	-2.12037	0.627661	A_33_P3369885	HEATR7A
NM_002090	0.0145	-3.03229	-2.82186	0.627633	A_24_P183150	CXCL3
NM_002184	0.0187	-2.87457	-3.05705	0.626621	A_32_P223777	IL6ST
XR_108496	0.00297	-4.05516	-1.35551	0.626185	A_21_P0014120	LOC100507291
NM_020415	0.0422	-2.37189	-3.80729	0.625933	A_33_P3350863	RETN
NM_033655	0.00423	-3.81873	-1.68219	0.625841	A_21_P0013629	CNTNAP3
NM_152996	0.00234	-4.21664	-1.13751	0.625315	A_23_P416711	ST6GALNAC3
NM_017935	0.00594	-3.59712	-1.9959	0.625073	A_23_P10232	BANK1
NR_038464	0.00247	-4.17891	-1.18806	0.625006	A_33_P3824237	LOC439990
NM_178496	0.0158	-2.9793	-2.90075	0.624448	A_32_P117464	MB21D2
NM_001135816	0.0102	-3.25249	-2.49614	0.62436	A_33_P3531204	C1QTNF9B-AS1
NM_130791	0.00967	-3.28526	-2.44802	0.623678	A_24_P116606	WWOX
NR_003366	0.00703	-3.48828	-2.1524	0.623301	A_33_P3283599	ANKRD20A8P
NM_021135	0.00573	-3.61986	-1.9634	0.623181	A_33_P3399943	RPS6KA2
NM_080662	0.0367	-2.4581	-3.67938	0.622689	A_23_P321466	PEX11G
NR_033824	0.0125	-3.12257	-2.68786	0.622358	A_33_P3308764	RXRG
NM_012068	0.00305	-4.03575	-1.382	0.622202	A_23_P119337	ATF5
NM_032578	0.0359	-2.47138	-3.65964	0.622069	A_23_P104438	MYPN
NM_207446	0.0138	-3.06056	-2.77984	0.621796	A_23_P100001	FAM174B
XR_109462	0.0468	-2.30916	-3.89991	0.621643	A_21_P0014363	LOC100505577
NM_001031847	0.0144	-3.03641	-2.81573	0.621218	A_23_P104563	CPT1A
NM_004573	0.00467	-3.75427	-1.77273	0.620483	A_33_P3260614	PLCB2
NM_018004	0.00214	-4.27881	-1.05473	0.620448	A_33_P3344831	TMEM45A
NM_024761	0.00919	-3.31753	-2.40073	0.620048	A_33_P3284883	MOB3B
AK056810	0.00211	-4.2883	-1.04216	0.61985	A_33_P3291349	RPRD1A
BG476562	0.0318	-2.5458	-3.54871	0.619602	A_21_P0003412	XLOC_003723
NM_001194958	0.0109	-3.21197	-2.55578	0.619443	A_21_P0000120	KCNJ18
NM_032512	0.0463	-2.31545	-3.89064	0.619029	A_24_P265088	PDZD4
NM_005556	0.00151	-4.52252	-0.73658	0.618699	A_33_P3350748	KRT7
NM_001243657	0.00441	-3.79158	-1.72025	0.617722	A_23_P3602	NUDT7
NM_173078	0.0368	-2.45659	-3.68163	0.616278	A_32_P131640	SLITRK4
NM_198481	0.0138	-3.06384	-2.77497	0.616258	A_33_P3514487	VSTM1
NM_173481	0.00957	-3.29217	-2.43788	0.61625	A_23_P390068	C19orf21
NM_001039702	0.0164	-2.95389	-2.93863	0.615397	A_23_P161458	OLAH
NM_001805	0.0164	-2.9535	-2.9392	0.615105	A_33_P3387991	CEBPE
NM_006517	0.00692	-3.49852	-2.13761	0.61443	A_23_P137097	SLC16A2
NM_001173517	0.0141	-3.04682	-2.80026	0.613976	A_33_P3262670	MAP7D3
NM_153027	0.0151	-3.00402	-2.86393	0.613758	A_33_P3348204	C4orf39
NM_001142966	0.0266	-2.65533	-3.38503	0.613608	A_23_P119040	GREB1L
NM_000444	0.0314	-2.55314	-3.53777	0.61319	A_23_P114084	PHEX
NM_003619	0.00202	-4.31759	-1.00344	0.6122	A_23_P121637	PRSS12
BC015977	0.00258	-4.14917	-1.22808	0.611752	A_21_P0006579	XLOC_008151
NM_003666	0.0467	-2.31034	-3.89817	0.611741	A_33_P3398548	BLZF1
NM_024597	0.0343	-2.4997	-3.61746	0.611593	A_23_P11160	MAP7D3
NM_012068	0.00259	-4.1466	-1.23155	0.610726	A_23_P119337	ATF5
AK096414	0.0465	-2.31215	-3.89551	0.610376	A_33_P3675395	FLJ39095
NM_002975	0.0101	-3.25796	-2.48809	0.610197	A_33_P3229032	CLEC11A
NM_024579	0.00507	-3.70003	-1.84937	0.609855	A_23_P74778	C1orf54
NM_001242629	0.00709	-3.48324	-2.15967	0.609148	A_23_P134058	GFOD1
NM_005224	0.0125	-3.12477	-2.68461	0.608623	A_33_P3272921	ARID3A
NM_005449	0.0256	-2.68064	-3.34717	0.608529	A_23_P138125	FAIM3
NM_000370	0.0308	-2.56623	-3.51822	0.60739	A_24_P252462	TTPA
NM_024501	0.0472	-2.30371	-3.90794	0.60699	A_23_P120243	HOXD1
NM_014181	0.00778	-3.42327	-2.24655	0.606809	A_23_P210330	LGALSL
NM_024597	0.014	-3.05108	-2.79394	0.606537	A_23_P11160	MAP7D3
NM_005345	0.0429	-2.36246	-3.82125	0.606237	A_23_P111132	HSPA1A
NM_152384	0.00408	-3.84291	-1.64839	0.605022	A_23_P5785	BBS5
XR_132477	0.02	-2.83015	-3.12345	0.604873	A_21_P0014744	LOC100287049
NM_012068	0.00396	-3.86301	-1.62036	0.604823	A_23_P119337	ATF5
NM_198253	0.0482	-2.29048	-3.92741	0.603864	A_23_P110851	TERT
NM_001142966	0.0053	-3.67103	-1.89052	0.603756	A_33_P3271470	GREB1L
NM_001039492	0.00238	-4.20459	-1.15364	0.603379	A_23_P108751	FHL2
NM_012214	0.0191	-2.86126	-3.07694	0.603279	A_23_P28507	MGAT4A
NM_001039492	0.00189	-4.36307	-0.94359	0.603043	A_23_P108751	FHL2
NM_002837	0.0173	-2.92313	-2.98453	0.602623	A_23_P53390	PTPRB
NM_021647	0.0219	-2.77616	-3.20423	0.602102	A_33_P3280521	MFAP3L
XR_109612	0.0287	-2.6085	-3.45506	0.602062	A_21_P0014400	LOC100128997
NM_001098844	0.0254	-2.6834	-3.34304	0.600596	A_33_P3382031	TMEM236
NM_005963	0.0496	-2.27359	-3.95223	0.599944	A_23_P49657	MYH1
NR_003005	0.0426	-2.36717	-3.81427	0.599253	A_21_P0000352	SCARNA4
NM_001008712	0.00459	-3.76531	-1.75718	0.598756	A_23_P71316	RBPMS
NM_001099680	0.0153	-2.99705	-2.8743	0.597956	A_33_P3278573	MAGIX
NM_012068	0.00291	-4.06744	-1.33878	0.597851	A_23_P119337	ATF5
NM_001007231	0.0235	-2.73231	-3.26985	0.597274	A_23_P142974	ARHGAP25
NM_015597	0.00662	-3.52698	-2.09659	0.595952	A_33_P3293247	GPSM1
NM_024597	0.0106	-3.22936	-2.53017	0.595897	A_23_P11160	MAP7D3
NM_024597	0.0155	-2.98801	-2.88777	0.595876	A_23_P11160	MAP7D3
NM_153027	0.0128	-3.11121	-2.7047	0.595865	A_32_P193583	C4orf39
NM_021628	0.0301	-2.58041	-3.49705	0.59569	A_24_P347880	ALOXE3
NM_032578	0.0254	-2.68496	-3.34071	0.595664	A_23_P104438	MYPN
BC064144	0.0268	-2.65087	-3.39171	0.595325	A_33_P3319957
NM_013230	0.0268	-2.65232	-3.38954	0.594958	A_33_P3369844	CD24
XM_003403462	0.04	-2.40561	-3.75733	0.593629	A_21_P0014012	LOC100652740
NM_015366	0.00153	-4.513	-0.748825	0.591941	A_33_P3215929	PRR5
NM_001013398	0.0234	-2.73468	-3.26629	0.591904	A_23_P215634	IGFBP3
NM_001031847	0.0123	-3.13224	-2.67355	0.591594	A_23_P104563	CPT1A
NM_022648	0.00992	-3.26917	-2.47163	0.59036	A_33_P3738458	TNS1
NM_002160	0.0311	-2.55903	-3.52897	0.590178	A_23_P157865	TNC
NM_172168	0.0434	-2.35497	-3.83231	0.589904	A_33_P3333800	NOXO1
NM_018667	0.0303	-2.57489	-3.50529	0.588811	A_23_P163567	SMPD3
NM_004295	0.00345	-3.95378	-1.49453	0.588623	A_33_P3402035	TRAF4
NM_138481	0.0433	-2.35656	-3.82996	0.588557	A_33_P3339531	CHADL
NM_012068	0.00377	-3.89531	-1.57543	0.588473	A_23_P119337	ATF5
NM_152748	0.0285	-2.61348	-3.44763	0.588295	A_23_P320242	KIAA1324L
NM_002252	0.0123	-3.13189	-2.67406	0.588252	A_23_P120103	KCNS3
NM_058176	0.0431	-2.35904	-3.82629	0.587607	A_24_P206317	HDAC9
NM_000023	0.00788	-3.41541	-2.25798	0.587359	A_23_P66637	SGCA
NM_001134445	0.0028	-4.09395	-1.30276	0.586974	A_19_P00321656	DDAH1
NR_002930	0.0215	-2.78588	-3.18967	0.586342	A_33_P3309481	PTPRVP
NR_034120	0.00683	-3.50673	-2.12576	0.586086	A_19_P00317560	LOC646329
NR_027082	0.00311	-4.0235	-1.39875	0.586005	A_21_P0006970	SFTA1P
NM_005168	0.00678	-3.51157	-2.11878	0.585533	A_23_P142849	RND3
NM_003619	0.00307	-4.03221	-1.38685	0.585343	A_23_P121637	PRSS12
NM_032531	0.00822	-3.3881	-2.29769	0.585146	A_23_P104741	KIRREL3
NM_146421	0.00525	3.6765	-1.88275	-0.58519	A_23_P115407	GSTM1
NM_005211	0.013	3.10048	-2.7206	-0.585282	A_23_P110791	CSF1R
AK311448	0.0144	3.03682	-2.81513	-0.585718	A_21_P0011598	XLOC_l2_006152
NM_174945	0.031	2.56214	-3.52432	-0.5864	A_23_P401084	ZNF575
NM_020734	0.00218	4.2657	-1.07214	-0.586837	A_23_P361841	RIMKLB
NM_005664	0.0056	3.63545	-1.94116	-0.587002	A_33_P3258923	MKRN3
NR_024390	0.0343	2.50043	-3.61638	-0.587691	A_33_P3416473	LOC646999
NR_033878	0.00514	3.69027	-1.86321	-0.587837	A_21_P0007787	LOC387895
NM_004665	0.0213	2.79218	-3.18025	-0.587916	A_23_P122724	VNN2
NM_001130404	0.0462	2.31613	-3.88964	-0.588401	A_33_P3365087	PRR20B
NM_001080519	0.0284	2.61608	-3.44374	-0.589079	A_23_P49539	BAHCC1
NM_001024809	0.00391	3.87021	-1.61033	-0.589089	A_32_P5251	RARA
NM_001009813	0.0282	2.61948	-3.43866	-0.591436	A_23_P78795	MEIS3
NM_146421	0.0106	3.2302	-2.52893	-0.591848	A_23_P115407	GSTM1
NM_000849	0.00271	4.11601	-1.27286	-0.591861	A_23_P12343	GSTM3
NM_016521	0.0423	2.37033	-3.8096	-0.593109	A_23_P10518	TFDP3
NM_017696	0.0382	2.43311	-3.71653	-0.593758	A_33_P3254555	MCM9
NR_045483	0.0174	2.91711	-2.9935	-0.595026	A_33_P3414113	LOC729041
NM_020070	0.0212	2.79438	-3.17696	-0.595161	A_24_P239076	IGLL1
NR_033752	0.0316	2.55027	-3.54205	-0.59548	A_21_P0012521	LOC344887
NM_020381	0.00748	3.44832	-2.21022	-0.596198	A_23_P134167	PDSS2
NR_003610	0.0228	2.75119	-3.24159	-0.596638	A_23_P393401	PDXDC2P
NM_015161	0.0247	2.70038	-3.31764	-0.597397	A_23_P118150	ARL6IP1
NM_138375	0.00542	3.65587	-1.91207	-0.598251	A_23_P422851	CABLES1
NM_001012964	0.0435	2.35369	-3.8342	-0.598423	A_33_P3235940	KLK6
NM_138399	0.0255	2.68196	-3.34519	-0.599638	A_23_P428842	TMEM44
NR_003076	0.0426	2.36665	-3.81504	-0.599872	A_21_P0000392	SNORD98
NM_000213	0.0417	2.37974	-3.79567	-0.600189	A_33_P3377364	ITGB4
NM_152321	0.0311	2.5591	-3.52887	-0.600893	A_23_P139687	ERP27
BX113857	0.00779	3.42272	-2.24735	-0.601592	A_21_P0005592	XLOC_006326
NM_004067	0.0446	2.33913	-3.85572	-0.602388	A_33_P3287348	CHN2
AK122959	0.0247	2.70155	-3.31587	-0.602538	A_33_P3359084	TAS1R3
NM_015161	0.0145	3.03255	-2.82147	-0.602607	A_23_P118150	ARL6IP1
NR_027025	0.0178	2.90318	-3.01431	-0.602815	A_33_P3332302	MTVR2
XR_110562	0.0164	2.95604	-2.93542	-0.603259	A_21_P0003929	XLOC_004525
NM_005211	0.0209	2.80418	-3.16229	-0.604281	A_23_P110791	CSF1R
NM_001164741	0.0168	2.93803	-2.96228	-0.604738	A_33_P3237927	ARHGAP4
NM_014813	0.00804	3.40284	-2.27625	-0.605597	A_23_P160869	LRIG2
NM_001110199	0.00818	3.39176	-2.29238	-0.606383	A_33_P3257451	SRRM3
NM_001042492	0.0165	2.95024	-2.94407	-0.606404	A_24_P917026	NF1
NM_177528	0.0242	2.71509	-3.29562	-0.60646	A_23_P106773	SULT1A2
XR_110313	0.042	2.37594	-3.8013	-0.607584	A_21_P0012961	LOC255187
NM_146421	0.00538	3.66061	-1.90533	-0.609257	A_23_P115407	GSTM1
NM_004994	0.0326	2.53017	-3.57203	-0.609293	A_23_P40174	MMP9
NM_001067	0.0447	2.33767	-3.85787	-0.609702	A_23_P118834	TOP2A
NM_014483	0.00509	3.69778	-1.85255	-0.610177	A_23_P10995	RBMS3
NM_001195	0.0422	2.37224	-3.80677	-0.610927	A_23_P109171	BFSP1
NM_005214	0.0124	3.13016	-2.67663	-0.611047	A_33_P3396139	CTLA4
NR_027345	0.0261	2.66794	-3.36618	-0.611299	A_33_P3331511	LINC00173
NM_022169	0.0388	2.42341	-3.73092	-0.614166	A_24_P355626	ABCG4
NM_020954	0.0129	3.10595	-2.71249	-0.614388	A_33_P3219591	RNF213
AK026192	0.0147	3.02204	-2.83711	-0.614514	A_32_P80597	ELOVL6
XR_132669	0.0336	2.51178	-3.59946	-0.614539	A_21_P0014823	LOC100287160
NM_177528	0.0234	2.73578	-3.26466	-0.614899	A_23_P106773	SULT1A2
NM_198183	0.0348	2.4909	-3.63058	-0.615753	A_23_P75741	UBE2L6
NM_003500	0.047	2.3059	-3.90471	-0.616382	A_23_P10182	ACOX2
NM_146421	0.00787	3.41631	-2.25666	-0.618266	A_23_P115407	GSTM1
NM_003389	0.0236	2.72829	-3.27587	-0.620067	A_23_P146444	CORO2A
NM_005211	0.0346	2.49439	-3.62538	-0.620584	A_23_P110791	CSF1R
AK124820	0.0275	2.63434	-3.41643	-0.62087	A_19_P00317504	LOC100129936
NM_001067	0.0314	2.55432	-3.536	-0.621156	A_23_P118834	TOP2A
NM_001195	0.0336	2.5117	-3.59958	-0.621209	A_23_P109171	BFSP1
AF090938	0.0223	2.7639	-3.22256	-0.621527	A_23_P57007	LOC100127886
XR_109613	0.0312	2.55761	-3.53109	-0.621873	A_21_P0009844	LOC100130157
NM_001161357	0.014	3.05322	-2.79075	-0.622924	A_33_P3255509	FCHO1
BU853167	0.0264	2.6603	-3.37761	-0.623018	A_21_P0012102	XLOC_l2_008405
NM_152703	0.0483	2.28907	-3.92948	-0.623079	A_33_P3264846	SAMD9L
NM_015161	0.0269	2.6501	-3.39286	-0.624342	A_23_P118150	ARL6IP1
NM_001037160	0.035	2.48692	-3.6365	-0.625522	A_33_P3398156	CYS1
NM_198839	0.00781	3.421	-2.24985	-0.625621	A_33_P3334225	ACACA
NM_020223	0.0422	2.37221	-3.80682	-0.625727	A_23_P250122	FAM20C
NM_005211	0.00516	3.68828	-1.86603	-0.625824	A_23_P110791	CSF1R
AF176921	0.0358	2.47415	-3.65551	-0.626229	A_33_P3392192	NRG1
AK092249	0.00819	3.39097	-2.29352	-0.626358	A_33_P3291414
NR_026857	0.0136	3.07309	-2.76123	-0.626658	A_33_P3285156	FLJ90757
AK093004	0.0459	2.32054	-3.88315	-0.627266	A_33_P3735158	LOC286272
NM_001496	0.0217	2.78052	-3.19769	-0.627393	A_23_P41987	GFRA3
XR_108396	0.0342	2.501	-3.61553	-0.628204	A_21_P0001826	XLOC_001354
XM_003403800	0.029	2.60365	-3.46232	-0.628429	A_33_P3416218
DW451783	0.0166	2.94871	-2.94635	-0.628636	A_33_P3217500
AK130833	0.0316	2.54963	-3.54301	-0.629485	A_21_P0012994	XLOC_l2_012082
NM_001352	0.0365	2.46145	-3.6744	-0.629853	A_23_P130753	DBP
NM_001080497	0.0398	2.40859	-3.75292	-0.630599	A_32_P129894	MEGF9
NM_005211	0.0179	2.89996	-3.01911	-0.630839	A_23_P110791	CSF1R
NM_003144	0.0271	2.64549	-3.39975	-0.630898	A_24_P544882	SSR1
NM_006194	0.0375	2.44445	-3.69968	-0.631489	A_23_P426944	PAX9
NM_020979	0.0047	3.74998	-1.77878	-0.632255	A_33_P3414389	SH2B2
NM_152308	0.00948	3.29791	-2.42947	-0.633081	A_23_P353717	RMI2
NM_015161	0.0163	2.95945	-2.93033	-0.633866	A_23_P118150	ARL6IP1
NM_003243	0.0234	2.73416	-3.26707	-0.635223	A_23_P200780	TGFBR3
NM_001897	0.0269	2.64795	-3.39608	-0.635543	A_21_P0011331	CSPG4
NM_177528	0.0255	2.68187	-3.34533	-0.635685	A_23_P106773	SULT1A2
NR_033892	0.0112	3.19505	-2.58073	-0.637033	A_21_P0011619	TBC1D3P5
AJ315134	0.0296	2.59104	-3.48116	-0.637305	A_33_P3631022	LOC100270680
BC012429	0.0212	2.79641	-3.17392	-0.637338	A_21_P0009002	XLOC_011865
NM_025163	0.0209	2.80346	-3.16337	-0.638966	A_23_P143935	PIGZ
NM_022126	0.0314	2.55471	-3.53542	-0.639514	A_23_P75299	LHPP
NM_020896	0.0131	3.09348	-2.73098	-0.639987	A_23_P53081	OSBPL5
NM_001145053	0.00895	3.33441	-2.37604	-0.641607	A_33_P3237644	EFCAB5
NM_002250	0.0156	2.98544	-2.8916	-0.64233	A_23_P67529	KCNN4
NM_001099781	0.0486	2.28625	-3.93363	-0.642657	A_33_P3255304	GGT5
AK128421	0.0458	2.32227	-3.88059	-0.642698	A_33_P3263317
NM_001243042	0.0211	2.7988	-3.17035	-0.643404	A_33_P3330109	HLA-C
NR_024240	0.031	2.56226	-3.52415	-0.643633	A_24_P418044	HLA-J
NM_003162	0.0223	2.76545	-3.22025	-0.645324	A_19_P00808033	STRN
NM_003162	0.0223	2.76545	-3.22025	-0.645324	A_19_P00808033	STRN
NR_024240	0.0379	2.43824	-3.7089	-0.647445	A_24_P418044	HLA-J
NR_024240	0.0234	2.73413	-3.26713	-0.647726	A_24_P418044	HLA-J
NR_024240	0.0404	2.39892	-3.76725	-0.648183	A_24_P418044	HLA-J
NM_014226	0.00231	4.22518	-1.12611	-0.648787	A_23_P76731	MOK
NM_001044264	0.0218	2.77967	-3.19897	-0.649065	A_33_P3307113	MSMP
NM_000849	0.00254	4.16107	-1.21206	-0.649908	A_23_P12343	GSTM3
NM_002579	0.0132	3.08841	-2.73851	-0.650589	A_33_P3384287	PALM
BX537921	0.0312	2.55791	-3.53064	-0.650641	A_33_P3384322	LOC100132006
NM_024895	0.019	2.86267	-3.07484	-0.650705	A_23_P75088	PDZD7
NM_138811	0.0321	2.53981	-3.55766	-0.651577	A_33_P3283684	C7orf31
NM_000460	0.00793	3.41171	-2.26336	-0.652961	A_24_P377124	THPO
NM_025262	0.0259	2.67216	-3.35986	-0.653048	A_24_P7584	LY6G5C
NR_002174	0.0437	2.35083	-3.83843	-0.654756	A_33_P3281567	CMAHP
NM_032496	0.0027	4.11834	-1.26972	-0.654829	A_23_P64661	ARHGAP9
AF359419	0.022	2.77155	-3.21112	-0.655835	A_24_P128727
NM_006690	0.00871	3.35124	-2.35145	-0.655923	A_33_P3398331	MMP24
NM_004994	0.0364	2.46364	-3.67115	-0.656647	A_23_P40174	MMP9
NM_014568	0.0407	2.39444	-3.77389	-0.656674	A_24_P408736	GALNT5
NR_001537	0.0346	2.49378	-3.62628	-0.657619	A_23_P11397	TTTY13
NR_024240	0.0244	2.70813	-3.30604	-0.657828	A_24_P418044	HLA-J
NM_153367	0.00906	3.32688	-2.38706	-0.657889	A_23_P335452	ZCCHC24
NM_016240	0.0011	4.74792	-0.451507	-0.658351	A_23_P215900	SCARA3
BX647358	0.041	2.38991	-3.78061	-0.65873	A_32_P216872	PDXDC2P
NM_001195	0.031	2.56273	-3.52345	-0.659696	A_23_P109171	BFSP1
NM_207391	0.00179	4.39941	-0.89602	-0.660283	A_32_P227605	RGS9BP
AK056981	0.00727	3.46688	-2.18334	-0.660869	A_21_P0004718	NQO2
NM_003043	0.00743	3.45285	-2.20365	-0.660905	A_24_P46093	SLC6A6
NM_000481	0.0416	2.38054	-3.79449	-0.663638	A_23_P257164	AMT
NM_024749	0.00291	4.0689	-1.3368	-0.664055	A_23_P115492	VASH2
NM_201591	0.0105	3.23515	-2.52164	-0.664111	A_23_P121545	GPM6A
CR627426	0.0268	2.65081	-3.39181	-0.665242	A_33_P3329898
NM_002563	0.0159	2.9737	-2.90909	-0.665569	A_33_P3417150	P2RY1
AK126579	0.0157	2.98012	-2.89952	-0.666007	A_33_P3361584	LOC100130930
NM_005937	0.0115	3.17665	-2.60789	-0.666335	A_32_P98683	MLLT6
NM_152703	0.0318	2.54641	-3.5478	-0.666964	A_23_P145874	SAMD9L
NM_002285	0.0358	2.47418	-3.65546	-0.667651	A_23_P373464	AFF3
NM_016632	0.00949	3.29698	-2.43083	-0.669426	A_23_P371885	ARL17A
NM_001100	0.0268	2.65028	-3.39259	-0.669602	A_23_P1102	ACTA1
NR_024240	0.0317	2.54813	-3.54524	-0.669972	A_24_P418044	HLA-J
NM_144666	0.0187	2.87475	-3.05677	-0.66998	A_32_P360193	DNHD1
NM_001040113	0.044	2.34739	-3.84352	-0.670974	A_24_P70183	MYH11
XR_112044	0.0387	2.42596	-3.72714	-0.672369	A_33_P3333177	LOC644083
NM_001195195	0.00876	3.348	-2.35618	-0.672895	A_24_P152398	TP53AIP1
NR_026770	0.0272	2.64327	-3.40308	-0.673979	A_33_P3387566	C17orf88
NM_001040167	0.00781	3.42122	-2.24953	-0.674073	A_23_P8452	LFNG
NR_024377	0.0281	2.6218	-3.43519	-0.674174	A_23_P80048	FER1L4
NM_024749	0.00193	4.34861	-0.962583	-0.67437	A_23_P115492	VASH2
NM_004444	0.00397	3.86082	-1.62342	-0.675506	A_33_P3216532	EPHB4
NM_001042573	0.00481	3.73383	-1.80156	-0.675788	A_33_P3348220	ENGASE
BF742660	0.0475	2.30005	-3.91332	-0.675886	A_33_P3546161	C8orf67
XR_113292	0.0242	2.71431	-3.29678	-0.676446	A_21_P0014738	LOC100509256
NM_006823	0.00267	4.12718	-1.25776	-0.676943	A_23_P31765	PKIA
EU937523	0.00441	3.79166	-1.72014	-0.67779	A_33_P3395675
NM_177528	0.0135	3.07359	-2.76049	-0.681327	A_23_P106773	SULT1A2
NM_024927	0.0035	3.94425	-1.50768	-0.681407	A_33_P3254946	PLEKHH3
AK093691	0.0144	3.03394	-2.81941	-0.683481	A_21_P0002960	XLOC_002650
NM_003498	0.00742	3.45387	-2.20218	-0.683883	A_24_P30923	SNN
NM_032875	0.0286	2.61187	-3.45003	-0.684148	A_23_P141146	FBXL20
NR_033878	0.00139	4.57945	-0.663739	-0.684243	A_21_P0007786	LOC387895
NM_032119	0.0216	2.78323	-3.19364	-0.684551	A_23_P19134	GPR98
NM_001040282	0.0155	2.98843	-2.88714	-0.685044	A_33_P3267230	TBC1D3G
NM_002232	0.0268	2.65103	-3.39148	-0.686032	A_33_P3415032	KCNA3
NM_144613	0.0104	3.23768	-2.51792	-0.686352	A_23_P78571	COX6B2
NR_026656	0.0336	2.51202	-3.59911	-0.687213	A_32_P169406	LOC400043
NM_001144978	0.0161	2.96461	-2.92265	-0.689552	A_23_P112846	MTHFD2L
NM_002701	0.017	2.93278	-2.97012	-0.689638	A_23_P59138	POU5F1
NM_130776	0.0226	2.75753	-3.23211	-0.689905	A_23_P114349	XAGE3
NR_026817	0.00572	3.62146	-1.96112	-0.691373	A_19_P00318375	LOC148696
NM_153338	0.0449	2.33397	-3.86333	-0.691613	A_23_P66767	GGT6
NM_003500	0.0277	2.63003	-3.42288	-0.691816	A_23_P10182	ACOX2
NM_001083601	0.0108	3.21746	-2.5477	-0.692581	A_33_P3424267	NAA60
NR_040071	0.0158	2.97594	-2.90575	-0.692836	A_24_P857624	LOC100131096
NR_038915	0.0463	2.31588	-3.89001	-0.695959	A_33_P3679876	LOC340037
NM_017633	0.0282	2.62084	-3.43662	-0.696148	A_33_P3410599	FAM46A
NM_182487	0.047	2.30591	-3.9047	-0.696352	A_24_P220485	OLFML2A
NM_001010865	0.00683	3.50658	-2.12598	-0.697134	A_33_P3297005	EME2
NM_001010883	0.00272	4.11408	-1.27548	-0.697467	A_32_P172864	FAM102B
NM_000441	0.00356	3.9333	-1.52282	-0.697484	A_23_P331560	SLC26A4
NM_018009	0.0229	2.74788	-3.24654	-0.697949	A_23_P36700	TAPBPL
NM_015544	0.000759	5.01843	-0.1212	-0.698919	A_23_P27035	TMEM98
NM_145006	0.0242	2.71459	-3.29637	-0.699455	A_23_P401076	SUSD3
NM_006198	0.0207	2.81102	-3.15207	-0.6995	A_23_P109322	PCP4
NM_024119	0.0142	3.0438	-2.80475	-0.700368	A_23_P38346	DHX58
NR_024240	0.0215	2.7858	-3.18979	-0.701461	A_24_P418044	HLA-J
AK126629	0.0465	2.31219	-3.89545	-0.701756	A_33_P3348519
NM_177528	0.0111	3.19977	-2.57376	-0.702135	A_23_P106773	SULT1A2
AK097463	0.0119	3.15574	-2.63878	-0.702352	A_32_P711043
NM_002249	0.0106	3.22464	-2.53712	-0.702402	A_23_P126167	KCNN3
NM_201591	0.0425	2.3683	-3.81261	-0.70298	A_23_P121545	GPM6A
XR_132481	0.035	2.48661	-3.63695	-0.703737	A_21_P0014747	LOC100652915
NM_002526	0.00738	3.45736	-2.19712	-0.704734	A_24_P354715	NT5E
NM_004004	0.0273	2.64096	-3.40654	-0.704849	A_23_P204947	GJB2
BC128044	0.0366	2.4599	-3.67671	-0.704898	A_24_P369898	MYO15B
NM_001017437	0.0421	2.37447	-3.80347	-0.707345	A_33_P3317103	CCDC157
NM_030802	0.0177	2.90826	-3.00672	-0.708783	A_23_P78053	FAM117A
NR_024240	0.0243	2.71114	-3.30154	-0.709368	A_24_P418044	HLA-J
NR_033878	0.00181	4.39154	-0.906306	-0.709471	A_21_P0007481	LOC387895
NM_021957	0.00525	3.6773	-1.88162	-0.709784	A_33_P3360311	GYS2
NM_025224	0.0172	2.92438	-2.98265	-0.710131	A_24_P592012	ZBTB46
NM_177528	0.00984	3.27412	-2.46436	-0.710933	A_23_P106773	SULT1A2
NM_201431	0.00465	3.7569	-1.76902	-0.71138	A_33_P3235420	RASSF6
NM_001007538	0.0488	2.28247	-3.93918	-0.713128	A_32_P55241	SHISA2
NM_001206	0.048	2.29302	-3.92367	-0.713688	A_23_P415401	KLF9
NM_007148	0.0253	2.68624	-3.3388	-0.713789	A_23_P107116	RNF112
NM_003500	0.0343	2.49941	-3.61789	-0.714033	A_23_P10182	ACOX2
NM_001161415	0.00916	3.31994	-2.39721	-0.714646	A_33_P3236846	GPR17
NM_178177	0.0295	2.59202	-3.4797	-0.714699	A_24_P260134	NMNAT3
NM_001109	0.00659	3.53023	-2.0919	-0.716192	A_24_P300777	ADAM8
NM_007148	0.0065	3.53859	-2.07987	-0.717182	A_23_P107116	RNF112
NR_024240	0.0128	3.10921	-2.70766	-0.717496	A_24_P418044	HLA-J
NM_145239	0.0379	2.43832	-3.70878	-0.717734	A_23_P66017	PRRT2
BC101193	0.0282	2.61927	-3.43896	-0.717943	A_33_P3399733	WDFY3-AS2
NM_198098	0.0391	2.4199	-3.73614	-0.718501	A_23_P372834	AQP1
NR_033752	0.016	2.97045	-2.91393	-0.720372	A_24_P68908	LOC344887
NM_006546	0.0221	2.76982	-3.21371	-0.721264	A_23_P83498	IGF2BP1
NM_000168	0.00584	3.6075	-1.98107	-0.721348	A_33_P3290562	GLI3
NM_020897	0.0139	3.05795	-2.78372	-0.721972	A_23_P34827	HCN3
NR_002728	0.0491	2.27958	-3.94343	-0.722058	A_33_P3294031	KCNQ1OT1
XR_110313	0.0031	4.0259	-1.39547	-0.723904	A_21_P0012960	LOC255187
NM_004956	0.0286	2.6111	-3.45118	-0.724718	A_33_P3357949	ETV1
NM_199327	0.0298	2.58702	-3.48717	-0.726986	A_23_P144476	SPRY1
NM_004058	0.0343	2.49943	-3.61786	-0.729046	A_24_P313993	CAPS
NM_024749	0.00686	3.50444	-2.12906	-0.730119	A_23_P115492	VASH2
NM_007148	0.0117	3.16294	-2.62814	-0.731034	A_23_P107116	RNF112
NR_033901	0.031	2.56116	-3.52579	-0.731141	A_21_P0012815	LOC285441
BC036580	0.0436	2.352	-3.8367	-0.731285	A_21_P0012222	C21orf81
NM_005892	0.00743	3.45292	-2.20354	-0.731557	A_24_P390668	FMNL1
NM_031467	0.00914	3.32082	-2.39592	-0.733755	A_23_P257176	SLC4A9
NM_002960	0.0147	3.02233	-2.83667	-0.733867	A_23_P104073	S100A3
NR_024011	0.0102	3.25382	-2.49419	-0.734265	A_33_P3216898	LOC286367
BX537548	0.0217	2.78253	-3.1947	-0.734628	A_21_P0003168	Q37NU8
BX537548	0.0217	2.78253	-3.1947	-0.734628	A_21_P0003168	XLOC_003240
AK096564	0.0216	2.78303	-3.19394	-0.734696	A_19_P00319080	P39194
AK096564	0.0216	2.78303	-3.19394	-0.734696	A_19_P00319080	XLOC_l2_009332
AK096564	0.0216	2.78303	-3.19394	-0.734696	A_19_P00319080
XR_109681	0.00427	3.81215	-1.6914	-0.734772	A_21_P0014415	LOC100505727
NM_015979	0.0371	2.4512	-3.68964	-0.734784	A_33_P3253070	MED23
NM_206594	0.024	2.71878	-3.2901	-0.735988	A_24_P7965	ESRRG
NM_007148	0.0179	2.90058	-3.01818	-0.736264	A_23_P107116	RNF112
XR_132913	0.0036	3.9254	-1.53373	-0.736379	A_21_P0014908	LOC100653030
XR_109252	0.0207	2.80925	-3.15471	-0.73751	A_21_P0014316	LOC100287598
AF309699	0.0203	2.82249	-3.13491	-0.737787	A_33_P3575529	OR5E1P
AK055962	0.00418	3.82695	-1.6707	-0.738473	A_33_P3249364	TMTC1
NM_052845	0.0421	2.37434	-3.80367	-0.738577	A_33_P3367201	MMAB
XR_132539	0.0447	2.3367	-3.85931	-0.73977	A_19_P00318297	LOC100652843
NM_032296	0.0122	3.14072	-2.661	-0.739921	A_33_P3535649	FLYWCH1
NM_144719	0.00177	4.41068	-0.881316	-0.740803	A_33_P3328716	CCDC13
NM_001242804	0.0154	2.99339	-2.87975	-0.741158	A_21_P0000185	LOC100505549
NM_001646	0.0434	2.35556	-3.83144	-0.742227	A_33_P3209162	APOC4
NM_177528	0.0163	2.95961	-2.9301	-0.742633	A_23_P106773	SULT1A2
NM_007148	0.012	3.15001	-2.64725	-0.745861	A_23_P107116	RNF112
CK906254	0.0104	3.2419	-2.51171	-0.746769	A_21_P0004343	XLOC_004657
CK906254	0.0104	3.2419	-2.51171	-0.746769	A_21_P0004343
AF298582	0.0371	2.45122	-3.68962	-0.747027	A_33_P3399208	HLA-B
NM_015202	0.0137	3.06688	-2.77046	-0.747168	A_23_P381203	KIAA0556
NM_001217	0.039	2.42105	-3.73443	-0.747189	A_23_P78782	CA11
NM_033101	0.022	2.77399	-3.20747	-0.747462	A_23_P139198	LGALS12
NM_006584	0.0208	2.80864	-3.15563	-0.748024	A_23_P4082	CCT6B
NM_001957	0.0061	3.57989	-2.02058	-0.748174	A_24_P217572	EDNRA
AK130766	0.0191	2.85898	-3.08034	-0.748306	A_33_P3404336
NM_152450	0.00171	4.4345	-0.850309	-0.748837	A_23_P423482	FAM81A
BE270324	0.0149	3.01384	-2.84931	-0.750798	A_21_P0004062	XLOC_004555
NR_024240	0.0161	2.96615	-2.92034	-0.751379	A_24_P418044	HLA-J
XR_109840	0.0089	3.33794	-2.37089	-0.751635	A_21_P0014446	HHIP
NM_002052	0.0301	2.58046	-3.49696	-0.751658	A_33_P3293456	GATA4
NM_007148	0.0224	2.76224	-3.22506	-0.752022	A_23_P107116	RNF112
NM_003301	0.00695	3.49577	-2.14157	-0.752607	A_23_P322008	TRHR
NM_007148	0.012	3.14949	-2.64803	-0.753493	A_23_P107116	RNF112
NR_026906	0.00707	3.48459	-2.15773	-0.755414	A_33_P3318053	C17orf69
AK057820	0.0211	2.79882	-3.17032	-0.755523	A_33_P3402611	XLOC_l2_014785
AK057820	0.0211	2.79882	-3.17032	-0.755523	A_33_P3402611	XLOC_l2_014832
AK057820	0.0211	2.79882	-3.17032	-0.755523	A_33_P3402611
NM_152381	0.00872	3.35069	-2.35226	-0.757644	A_23_P108743	XIRP2
NM_001848	0.0135	3.07528	-2.75799	-0.758125	A_32_P32254	COL6A1
NR_027322	0.025	2.69513	-3.32549	-0.758831	A_33_P3464555	LOC283070
NM_031456	0.0342	2.50123	-3.61519	-0.759076	A_23_P218358	FBXW10
AL705861	0.0127	3.11597	-2.69765	-0.759245	A_21_P0008594	XLOC_011171
AL705861	0.0127	3.11597	-2.69765	-0.759245	A_21_P0008594	XLOC_011173
AL705861	0.0127	3.11597	-2.69765	-0.759245	A_21_P0008594	XLOC_011181
NM_001138	0.0458	2.3218	-3.88128	-0.759889	A_33_P3279470	AGRP
NM_001085423	0.0432	2.35761	-3.82841	-0.760218	A_24_P33982	MILR1
BC033389	0.00956	3.29279	-2.43698	-0.760554	A_21_P0003706	MGC39584
NM_021721	0.00585	3.60646	-1.98255	-0.760757	A_24_P243741	ADAM22
NM_003458	0.0312	2.55764	-3.53105	-0.761111	A_23_P29735	BSN
AK123255	0.0476	2.29806	-3.91626	-0.761518	A_33_P3377888
NM_005211	0.0334	2.51563	-3.59372	-0.76235	A_23_P110791	CSF1R
NM_000110	0.00637	3.55128	-2.06162	-0.763551	A_23_P135548	DPYD
NM_001015038	0.00372	3.90329	-1.56437	-0.76426	A_33_P3420862	PAGE2B
XR_133247	0.0121	3.14454	-2.65535	-0.764942	A_19_P00320162	LOC100132240
NM_001025101	0.0335	2.51355	-3.59682	-0.765283	A_23_P208085	MBP
NM_002546	0.035	2.48764	-3.63543	-0.765547	A_23_P71530	TNFRSF11B
NM_022436	0.00372	3.9042	-1.5631	-0.767539	A_23_P119763	ABCG5
NM_017696	0.0398	2.40804	-3.75374	-0.767963	A_24_P303497	MCM9
NM_000489	0.0167	2.94287	-2.95507	-0.768142	A_33_P3380311	ATRX
NM_001164551	0.00712	3.47981	-2.16463	-0.77013	A_21_P0000051	DISC1
NM_007148	0.00898	3.33227	-2.37917	-0.772125	A_23_P107116	RNF112
NM_007048	0.0373	2.44896	-3.69297	-0.772409	A_24_P329065	BTN3A1
NM_177528	0.00529	3.67207	-1.88903	-0.772561	A_23_P106773	SULT1A2
NM_001143978	0.0209	2.80541	-3.16046	-0.772752	A_32_P116989	ZCCHC18
BQ007591	0.0469	2.30817	-3.90137	-0.773596	A_19_P00811940	XLOC_002759
NM_001032280	0.00742	3.45369	-2.20244	-0.774036	A_33_P3361546	TFAP2A
NM_001003679	0.042	2.37531	-3.80223	-0.774159	A_24_P231104	LEPR
NM_207511	0.0171	2.92706	-2.97865	-0.775049	A_24_P401870	C9orf139
NR_026827	0.034	2.5052	-3.60927	-0.776308	A_23_P63736	LOC84856
NR_038948	0.00667	3.52255	-2.10296	-0.776669	A_33_P3390092	LOC100506136
NR_038970	0.0154	2.99315	-2.88012	-0.777051	A_21_P0008290	LOC283624
NM_198173	0.0164	2.95458	-2.93759	-0.778455	A_23_P52067	GRHL3
NM_052831	0.00269	4.1219	-1.2649	-0.778617	A_33_P3321230	C6orf192
NM_001127258	0.014	3.05428	-2.78917	-0.780114	A_33_P3271657	HHIPL1
XR_108271	0.0191	2.86052	-3.07804	-0.781045	A_21_P0011565	XLOC_l2_005936
BC043551	0.0394	2.41456	-3.74406	-0.782654	A_21_P0007493	XLOC_010108
NM_020299	0.013	3.1009	-2.71998	-0.782885	A_23_P93641	AKR1B10
AK074459	0.0155	2.99049	-2.88407	-0.783262	A_33_P3812038	LOC340335
NM_003102	0.0157	2.98288	-2.89542	-0.785086	A_23_P254741	SOD3
NM_000940	0.024	2.72002	-3.28825	-0.785856	A_23_P215549	PON3
NM_007148	0.00643	3.54571	-2.06964	-0.786518	A_23_P107116	RNF112
NM_006813	0.0253	2.68774	-3.33654	-0.787282	A_33_P3279831	PNRC1
NM_004956	0.0244	2.7096	-3.30383	-0.788535	A_32_P78491	ETV1
XR_132800	0.00482	3.73318	-1.80248	-0.789473	A_32_P63562	LOC100132240
NM_020877	0.00483	3.73186	-1.80435	-0.792666	A_32_P206899	DNAH2
NM_033017	0.0121	3.14467	-2.65516	-0.792902	A_23_P500601	TRIM4
NM_017707	0.0266	2.65511	-3.38537	-0.794026	A_23_P114689	ASAP3
NM_058186	0.00111	4.74271	-0.457999	-0.795262	A_23_P166269	FAM3B
NM_003873	0.00265	4.13028	-1.25358	-0.799152	A_24_P928052	NRP1
NM_013993	0.00439	3.7948	-1.71574	-0.799489	A_23_P93311	DDR1
XR_110015	0.024	2.71835	-3.29075	-0.799704	A_19_P00319814	LOC100506924
NM_001080400	0.044	2.3465	-3.84483	-0.801424	A_33_P3400763	PLIN4
NM_033255	0.0477	2.29757	-3.91697	-0.801824	A_23_P105794	EPSTI1
NM_015660	0.0343	2.4997	-3.61746	-0.802	A_23_P368681	GIMAP2
NM_032588	0.0355	2.47785	-3.65001	-0.802126	A_23_P114983	TRIM63
NM_007148	0.00897	3.33281	-2.37839	-0.802437	A_23_P107116	RNF112
NM_001004451	0.0463	2.31576	-3.89019	-0.802548	A_33_P3376080	OR1J1
NR_038324	0.0463	2.31574	-3.89022	-0.804412	A_21_P0000764	LOC100505768
NM_001003828	0.044	2.34746	-3.84341	-0.804604	A_23_P40718	PARVB
NM_198471	0.033	2.52303	-3.58269	-0.805603	A_23_P131089	KANK3
AK130940	0.0208	2.80798	-3.15662	-0.806431	A_33_P3272663
BG185028	0.0283	2.61811	-3.44071	-0.807473	A_21_P0009956	XLOC_013528
NM_024749	0.00484	3.72993	-1.80707	-0.807495	A_23_P115492	VASH2
NR_030732	0.0126	3.12019	-2.69139	-0.808619	A_21_P0009341	LOC645638
NR_027402	0.043	2.36056	-3.82405	-0.810703	A_33_P3371402	LINC00204B
AI199424	0.0123	3.13221	-2.67359	-0.811286	A_21_P0011616	XLOC_l2_005692
NM_017633	0.00964	3.28758	-2.44462	-0.811886	A_33_P3290573	FAM46A
NM_003956	0.0315	2.55136	-3.54042	-0.812236	A_23_P86470	CH25H
NM_002031	0.0443	2.34234	-3.85097	-0.812524	A_23_P133665	FRK
NM_000335	0.0338	2.50806	-3.605	-0.812675	A_24_P128233	SCN5A
NM_001077621	0.0121	3.1466	-2.65231	-0.812739	A_33_P3293573	VPS37D
NR_002832	0.00437	3.7972	-1.71237	-0.812925	A_33_P3323842	BDNF-AS1
BG214557	0.049	2.28118	-3.94109	-0.815623	A_21_P0012945	XLOC_l2_011627
NM_032588	0.0177	2.90833	-3.00662	-0.817271	A_23_P114983	TRIM63
NM_032588	0.0393	2.41614	-3.74172	-0.817682	A_23_P114983	TRIM63
NM_001197238	0.0353	2.48252	-3.64305	-0.819846	A_21_P0000138	BTN2A2
NM_007047	0.02	2.83271	-3.11963	-0.821982	A_24_P252078	BTN3A2
NM_003649	0.0174	2.91717	-2.99341	-0.822503	A_23_P30603	DDO
NM_014831	0.043	2.36132	-3.82293	-0.823254	A_24_P68079	TRANK1
NR_033752	0.0188	2.86918	-3.06509	-0.824263	A_33_P3282641	LOC344887
AK309642	0.0196	2.84536	-3.10071	-0.825135	A_33_P3213169	ITGAX
NM_001037132	0.000766	5.01156	-0.129427	-0.825765	A_24_P252364	NRCAM
NM_012419	0.0106	3.22902	-2.53067	-0.826088	A_23_P156861	RGS17
NR_038863	0.00168	4.44495	-0.836735	-0.826639	A_33_P3867584	LOC285758
NM_002230	0.0319	2.54419	-3.55112	-0.826742	A_23_P501822	JUP
NM_006120	0.00573	3.6202	-1.96291	-0.827523	A_23_P42306	HLA-DMA
BC004918	0.0185	2.87891	-3.05057	-0.828022	A_19_P00320828	Q8N7V6
BC004918	0.0185	2.87891	-3.05057	-0.828022	A_19_P00320828
NM_030760	0.00968	3.2845	-2.44913	-0.828929	A_23_P107744	S1PR5
XR_110208	0.0134	3.07853	-2.75316	-0.82967	A_21_P0004673	LOC100287366
NM_173537	0.0268	2.65122	-3.39119	-0.829998	A_33_P3317543	GTF2IRD2
AK124758	0.00257	4.15117	-1.22538	-0.830645	A_33_P3297285	LOC100131667
AK054836	0.00649	3.54004	-2.07778	-0.830827	A_21_P0009423	XLOC_012701
XR_108741	0.03	2.58142	-3.49554	-0.831025	A_21_P0014185	LOC100505960
NM_016541	0.0193	2.85381	-3.08808	-0.833269	A_23_P54736	GNG13
NR_027992	0.00344	3.95525	-1.4925	-0.833442	A_33_P3305655	NBEAP1
AK128551	0.0195	2.84803	-3.09671	-0.834407	A_33_P3326105	RNF216
AK093561	0.0482	2.29068	-3.92711	-0.835579	A_33_P3275233	LOC100131792
NM_001244944	0.00784	3.41882	-2.25302	-0.835876	A_33_P3218925	STEAP2
NM_005892	0.00107	4.76334	-0.432328	-0.837684	A_33_P3382303	FMNL1
NM_000425	0.0181	2.89386	-3.02822	-0.8387	A_24_P207995	L1CAM
XR_132899	0.0472	2.30369	-3.90796	-0.838926	A_21_P0014902	LOC100653017
NM_004469	0.0138	3.06314	-2.77601	-0.840099	A_23_P45185	FIGF
NM_020344	0.00538	3.66064	-1.90529	-0.841133	A_33_P3367731	SLC24A2
NM_144698	0.00203	4.31234	-1.01036	-0.84167	A_23_P325690	ANKRD35
NM_006695	0.0169	2.93415	-2.96807	-0.841712	A_24_P91094	RUNDC3A
NM_001105572	0.0295	2.5921	-3.47957	-0.843249	A_33_P3344156	PLA2G2C
NR_044995	0.0113	3.18677	-2.59295	-0.844435	A_33_P3352522	FLJ41484
NM_001001824	0.0455	2.32642	-3.87447	-0.844522	A_33_P3327076	OR2T27
NM_001405	0.024	2.7203	-3.28782	-0.845133	A_23_P119535	EFNA2
AI125902	0.0163	2.9582	-2.9322	-0.845457	A_21_P0006316	XLOC_007841
AK126423	0.0138	3.06135	-2.77868	-0.845771	A_33_P3364211
NM_003052	0.029	2.60306	-3.46319	-0.847331	A_23_P58729	SLC34A1
AK055876	0.00836	3.37744	-2.31323	-0.84835	A_33_P3718152	C14orf41
NM_001012279	0.00637	3.55128	-2.06163	-0.849208	A_33_P3284453	C6orf174
NR_027626	0.0371	2.45134	-3.68944	-0.849583	A_21_P0000542	CMAHP
NM_052880	0.029	2.6038	-3.46209	-0.84982	A_23_P109488	PIK3IP1
NM_052942	0.0195	2.84707	-3.09815	-0.850294	A_23_P74290	GBP5
NM_173462	0.0117	3.1665	-2.62288	-0.850694	A_23_P333640	PAPLN
NM_001014975	0.00344	3.95563	-1.49198	-0.852685	A_33_P3318288	CFH
NM_015194	0.0257	2.67668	-3.35309	-0.853964	A_24_P119609	MYO1D
AL137562	0.00844	3.3715	-2.32189	-0.856884	A_33_P3324228
NM_005585	0.0478	2.29552	-3.92	-0.857423	A_33_P3220470	SMAD6
NM_000392	0.0164	2.95586	-2.93569	-0.857484	A_23_P44569	ABCC2
NM_030765	0.0431	2.36009	-3.82474	-0.858457	A_23_P76071	B3GNT4
NR_034092	0.00974	3.28081	-2.45454	-0.85914	A_33_P3278205	LOC100499183
NM_001080209	0.0372	2.44995	-3.6915	-0.861754	A_24_P933011	TMEM200C
NM_181842	0.00408	3.84257	-1.64886	-0.862256	A_23_P111155	ZBTB12
NM_001037330	0.00359	3.92793	-1.53024	-0.863808	A_23_P129903	TRIM16L
AK125443	0.00832	3.38076	-2.30839	-0.865047	A_21_P0001365	XLOC_000350
NM_003485	0.0111	3.20082	-2.57222	-0.865654	A_24_P931443	GPR68
XM_002343311	0.0305	2.57264	-3.50866	-0.866104	A_33_P3240687	LOC100287326
NM_001408	0.0125	3.1225	-2.68797	-0.868804	A_24_P182620	CELSR2
NM_144666	0.00108	4.76205	-0.433938	-0.869039	A_23_P316472	DNHD1
NM_014298	0.0189	2.86578	-3.07018	-0.872024	A_23_P34233	QPRT
NM_022123	0.0375	2.44562	-3.69794	-0.872975	A_23_P2942	NPAS3
NM_003392	0.00548	3.64937	-1.92133	-0.873253	A_33_P3341499	WNT5A
NM_030576	0.0055	3.64633	-1.92565	-0.87329	A_24_P159635	LIMD2
NR_015431	0.0225	2.75898	-3.22993	-0.873483	A_19_P00315759	FLJ43663
NM_173672	0.0258	2.67543	-3.35496	-0.873713	A_23_P111361	PPIL6
NM_002535	0.0478	2.29563	-3.91983	-0.874112	A_33_P3225512	OAS2
NM_000877	0.0419	2.37752	-3.79895	-0.874758	A_24_P200023	IL1R1
NR_003666	0.0103	3.24333	-2.50961	-0.874779	A_21_P0013332	SPDYE7P
NM_013269	0.0413	2.38529	-3.78746	-0.875119	A_24_P241183	CLEC2D
AK129565	0.0349	2.48866	-3.63391	-0.876864	A_33_P3328973
NM_001459	0.000281	5.78914	0.749645	-0.877791	A_23_P78742	FLT3LG
NM_021813	0.0249	2.6976	-3.32179	-0.879634	A_23_P30634	BACH2
AK027069	0.0304	2.57446	-3.50593	-0.881143	A_33_P3325395
AY538254	0.0192	2.85753	-3.08251	-0.881217	A_33_P3226154
AK128128	0.00385	3.88056	-1.59593	-0.882775	A_33_P3348924	LOC100128348
NM_002546	0.00237	4.20608	-1.15164	-0.883888	A_23_P71530	TNFRSF11B
XR_110492	0.0162	2.96183	-2.92678	-0.884164	A_33_P3741059	LOC100506459
NM_033238	0.0218	2.77749	-3.20223	-0.884672	A_24_P207139	PML
NM_032588	0.0369	2.45423	-3.68514	-0.884772	A_23_P114983	TRIM63
NM_001561	0.0257	2.67729	-3.35218	-0.885244	A_23_P51936	TNFRSF9
NM_017439	0.00159	4.48608	-0.783503	-0.887899	A_23_P416894	PION
NM_015194	0.00791	3.41256	-2.26211	-0.887942	A_23_P389102	MYO1D
NR_027346	0.0397	2.41019	-3.75055	-0.889333	A_21_P0000535	LINC00173
AK090562	0.00432	3.80453	-1.70208	-0.890796	A_33_P3334260	LOC729987
BC092460	0.00353	3.93844	-1.5157	-0.892074	A_21_P0012763	XLOC_l2_011007
NM_001012361	0.0435	2.35336	-3.83469	-0.893506	A_24_P6674	WDR31
AK055463	0.0454	2.32785	-3.87236	-0.894644	A_33_P3480395	FLJ30901
NM_024898	0.000193	6.09922	1.07153	-0.894929	A_23_P78608	DENND1C
NM_207310	0.00806	3.40083	-2.27917	-0.895061	A_33_P3303212	CCDC74B
NM_152418	0.0439	2.34884	-3.84138	-0.896272	A_33_P3386414	DCAF4L2
AK092053	0.00534	3.66544	-1.89847	-0.897475	A_21_P0008227	XLOC_010743
NM_001080504	0.0239	2.72269	-3.28425	-0.898129	A_33_P3301351	RBM44
XM_003120259	0.0283	2.61742	-3.44173	-0.90026	A_21_P0013994	LOC100131248
NM_024749	0.00696	3.49473	-2.14308	-0.90085	A_23_P115492	VASH2
NM_152763	0.0477	2.29659	-3.91841	-0.903126	A_33_P3263569	AKNAD1
NM_133369	0.019	2.86403	-3.0728	-0.903577	A_33_P3379001	UNC5A
NM_014702	0.00539	3.65993	-1.9063	-0.906567	A_23_P215048	KIAA0408
NM_001193281	0.0231	2.74366	-3.25285	-0.907344	A_21_P0000117	MID1
NR_037888	0.0108	3.21395	-2.55287	-0.908483	A_21_P0000702	LOC100507266
NM_182826	0.000675	5.10588	-0.017174	-0.908784	A_33_P3352019	SCARA3
NM_014322	0.00477	3.74019	-1.79258	-0.909135	A_23_P74391	OPN3
NM_002083	0.0161	2.96652	-2.9198	-0.90918	A_23_P3038	GPX2
S60780	0.00732	3.4622	-2.19011	-0.909528	A_33_P3370029
NM_001030015	0.00232	4.22243	-1.12978	-0.911149	A_23_P24234	OPN4
NM_024749	0.00121	4.67712	-0.54009	-0.913975	A_23_P115492	VASH2
NM_021023	0.0095	3.29681	-2.43108	-0.914121	A_23_P103256	CFHR3
BX538082	0.00568	3.62632	-1.95418	-0.915186	A_33_P3365034	GPR17
NM_004840	0.0481	2.29229	-3.92475	-0.917123	A_24_P228875	ARHGEF6
NM_030760	0.00533	3.6668	-1.89653	-0.917766	A_23_P107744	S1PR5
NR_028358	0.0258	2.6749	-3.35576	-0.918064	A_21_P0000560	TMEM30C
NM_020997	0.045	2.33292	-3.86488	-0.919968	A_23_P160336	LEFTY1
AK097908	0.0159	2.9724	-2.91103	-0.920027	A_33_P3355493
NM_003714	0.0318	2.54556	-3.54908	-0.921141	A_23_P416395	STC2
DA858408	0.0137	3.06437	-2.77419	-0.921166	A_33_P3209200
NM_203402	0.015	3.00861	-2.8571	-0.923144	A_23_P99625	FITM1
AK128828	0.00272	4.11307	-1.27684	-0.923221	A_33_P3291976	TERF1
NR_038889	0.0455	2.32607	-3.87499	-0.923748	A_19_P00319177	LOC401320
NM_002546	0.0158	2.97795	-2.90276	-0.925353	A_23_P71530	TNFRSF11B
NR_030732	0.00964	3.28747	-2.44478	-0.925412	A_21_P0009342	LOC645638
NM_002773	0.0347	2.49209	-3.6288	-0.925688	A_33_P3329088	PRSS8
NR_026916	0.00303	4.04041	-1.37564	-0.925947	A_33_P3290830	ANKRD30BP2
NM_005356	0.0385	2.42927	-3.72222	-0.92615	A_23_P103361	LCK
XR_108345	0.0319	2.54407	-3.55129	-0.929395	A_21_P0014071	LOC100132909
BC107850	0.00949	3.29715	-2.43059	-0.93084	A_33_P3287428
BC029598	0.0451	2.33153	-3.86694	-0.931155	A_21_P0003322	XLOC_003897
NM_001733	0.0117	3.16559	-2.62423	-0.931862	A_33_P3393821	C1R
XR_108450	0.0339	2.50628	-3.60765	-0.932054	A_21_P0014103	LOC100287375
NM_002546	0.00994	3.26795	-2.47342	-0.935468	A_23_P71530	TNFRSF11B
NM_003226	0.0288	2.60604	-3.45875	-0.9363	A_23_P393099	TFF3
AK056201	0.0279	2.62581	-3.42919	-0.936789	A_24_P151121	A1BG
NM_004527	0.0142	3.04368	-2.80493	-0.937447	A_23_P107173	MEOX1
NR_024086	0.0454	2.32697	-3.87366	-0.93968	A_33_P3294459	COPG2IT1
NR_034007	0.0239	2.72194	-3.28536	-0.940653	A_19_P00315791	LOC339894
NM_004833	0.0249	2.69593	-3.32429	-0.945194	A_32_P44394	AIM2
AK129775	0.0462	2.31728	-3.88795	-0.948331	A_21_P0011337	XLOC_l2_004771
NM_030760	0.00485	3.72881	-1.80866	-0.949073	A_23_P107744	S1PR5
NM_006382	0.0441	2.34601	-3.84555	-0.950615	A_33_P3289721	CDRT1
NM_031866	0.00216	4.27086	-1.06528	-0.95107	A_23_P396858	FZD8
NM_030760	0.00878	3.34643	-2.35847	-0.951426	A_23_P107744	S1PR5
NM_001007532	0.0247	2.70125	-3.31634	-0.955526	A_24_P256512	STH
NM_001202	0.0207	2.8104	-3.153	-0.955684	A_23_P54144	BMP4
NM_206965	0.0222	2.76771	-3.21687	-0.956057	A_33_P3225022	FTCD
NM_001040107	0.0284	2.61615	-3.44363	-0.956927	A_33_P3368014	HVCN1
NM_139022	0.0176	2.90915	-3.00539	-0.958602	A_33_P3394404	TSPAN32
NM_032588	0.0414	2.38369	-3.78983	-0.959599	A_23_P114983	TRIM63
NM_052862	0.0253	2.68727	-3.33725	-0.959829	A_23_P23279	RCSD1
NM_005218	0.00563	3.63117	-1.94725	-0.959941	A_23_P71480	DEFB1
NM_020386	0.000851	4.93364	-0.223341	-0.961206	A_23_P57658	HRASLS
XM_003118849	0.021	2.8028	-3.16436	-0.963403	A_24_P306594	LOC100506310
NM_031475	0.0179	2.90139	-3.01697	-0.963532	A_23_P12405	ESPN
NR_034088	0.0308	2.56606	-3.51848	-0.963652	A_21_P0002711	LOC401109
NM_001010985	0.0041	3.83849	-1.65456	-0.963681	A_33_P3358750	MYBPHL
NR_033967	0.00349	3.94696	-1.50395	-0.964049	A_19_P00811533	FLJ32224
NM_004877	0.0107	3.2208	-2.54277	-0.967193	A_23_P208866	GMFG
NR_002735	0.0434	2.35482	-3.83253	-0.969407	A_21_P0000279	SNORD61
XR_109727	0.00187	4.36915	-0.935617	-0.970069	A_21_P0014428	LOC100506662
NM_020163	0.0403	2.40108	-3.76405	-0.970106	A_23_P6818	SEMA3G
NM_004857	0.0252	2.68974	-3.33356	-0.970811	A_23_P106103	AKAP5
NM_030760	0.00963	3.28769	-2.44446	-0.971209	A_23_P107744	S1PR5
NM_001001924	0.0447	2.33657	-3.85949	-0.971629	A_23_P347169	MTUS1
NM_002621	0.0225	2.75842	-3.23077	-0.974882	A_23_P22444	CFP
NM_021069	0.0375	2.44542	-3.69824	-0.975514	A_23_P121795	SORBS2
NM_001032998	0.0285	2.61335	-3.44782	-0.976751	A_24_P11506	KYNU
NM_001145139	0.00669	3.52026	-2.10626	-0.9779	A_33_P3650224	CXorf49B
NM_030760	0.0113	3.1861	-2.59394	-0.97974	A_23_P107744	S1PR5
NM_001136537	0.0261	2.66771	-3.36651	-0.980718	A_33_P3354823	BTBD19
NM_176825	0.0152	3.00191	-2.86707	-0.98214	A_23_P51002	SULT1C2
NM_006512	0.0403	2.40052	-3.76489	-0.982976	A_23_P87238	SAA4
NM_052929	0.015	3.00794	-2.85809	-0.986055	A_32_P61495	FHAD1
NM_001198784	0.0491	2.2792	-3.94399	-0.987589	A_32_P447001	FLJ27352
NM_000906	0.00758	3.44018	-2.22201	-0.987761	A_23_P147711	NPR1
NM_032588	0.0125	3.12462	-2.68483	-0.988232	A_23_P114983	TRIM63
NM_152709	0.00337	3.96959	-1.47275	-0.988317	A_23_P344481	STOX1
NM_016459	0.00717	3.47571	-2.17056	-0.989536	A_23_P84596	MZB1
NM_001818	0.0177	2.90799	-3.00712	-0.989985	A_33_P3272291	AKR1C4
NM_030622	0.0364	2.46345	-3.67143	-0.992042	A_23_P101374	CYP2S1
BQ441651	0.0313	2.55628	-3.53308	-0.992225	A_21_P0013177	XLOC_l2_013293
NM_007312	0.0335	2.51498	-3.59469	-0.992355	A_23_P69329	HYAL1
AK125456	0.00888	3.33964	-2.3684	-0.99355	A_21_P0004862	XLOC_005214
NR_002722	0.0121	3.14282	-2.65789	-0.993867	A_33_P3221458	ZNF204P
NM_198859	0.0214	2.79082	-3.18229	-0.994249	A_24_P152188	PRICKLE2
NM_024749	0.00245	4.18433	-1.18079	-0.994323	A_23_P115492	VASH2
NM_025249	0.0162	2.96115	-2.92781	-0.995459	A_23_P130974	KIAA1683
NM_002546	0.0285	2.61336	-3.44781	-0.995948	A_23_P71530	TNFRSF11B
NR_002924	0.0204	2.81873	-3.14053	-0.996024	A_21_P0014921	TBC1D3P1-DHX40P1
NM_015123	0.000798	4.98123	-0.165853	-0.996937	A_33_P3446495	FRMD4B
AK091028	0.00922	3.31579	-2.40328	-0.999152	A_19_P00316820	Q442D3
AK091028	0.00922	3.31579	-2.40328	-0.999152	A_19_P00316820	XLOC_005127
NM_004452	0.0131	3.09549	-2.728	-1.00129	A_23_P391857	ESRRB
NM_000054	0.00713	3.47967	-2.16484	-1.00221	A_23_P346800	AVPR2
NM_018013	0.00401	3.85421	-1.63263	-1.0024	A_23_P156907	SOBP
NM_001098500	0.0265	2.65914	-3.37933	-1.00293	A_33_P3404922	KIAA1217
NR_002793	0.0108	3.21382	-2.55306	-1.00416	A_21_P0011201	TPTE2P3
AK124578	0.00265	4.13152	-1.2519	-1.00744	A_33_P3273919	RNF212
NM_001170754	0.00307	4.03227	-1.38676	-1.00784	A_32_P468341	C1orf127
NM_001207026	0.0292	2.59931	-3.46881	-1.00967	A_33_P3332362	POU2F2
AK091865	0.0242	2.71464	-3.29629	-1.00971	A_19_P00810085	XLOC_l2_008434
AK091865	0.0242	2.71464	-3.29629	-1.00971	A_19_P00810085
NM_003637	0.0117	3.16392	-2.6267	-1.00987	A_33_P3263432	ITGA10
NM_000751	0.0218	2.77973	-3.19889	-1.01002	A_23_P430558	CHRND
NM_001050	0.0129	3.10196	-2.71841	-1.01156	A_33_P3329013	SSTR2
NM_001733	0.0139	3.05809	-2.78351	-1.01329	A_23_P125423	C1R
XR_109259	0.0352	2.48398	-3.64088	-1.01414	A_32_P226646	LOC100129781
NM_024749	0.000228	5.95771	0.926599	-1.01489	A_23_P115492	VASH2
AK057831	0.00186	4.37385	-0.92945	-1.01535	A_33_P3286372	C2orf48
NM_134425	0.00564	3.63032	-1.94847	-1.01642	A_24_P29117	SLC26A1
NM_006546	0.00533	3.66755	-1.89547	-1.01688	A_23_P83498	IGF2BP1
NM_025045	0.000254	5.86983	0.834945	-1.01688	A_23_P379034	BAIAP2L2
BC035371	0.0109	3.21051	-2.55793	-1.01731	A_24_P376422
NM_032855	0.0465	2.31268	-3.89472	-1.01749	A_23_P153372	HSH2D
NM_016524	0.0246	2.70381	-3.31249	-1.01987	A_23_P163697	SYT17
NM_002546	0.00237	4.20858	-1.14829	-1.02165	A_23_P71530	TNFRSF11B
NM_001080484	0.0012	4.68405	-0.531381	-1.02357	A_24_P85258	KIAA1751
NM_152468	0.0113	3.1869	-2.59275	-1.02425	A_23_P346093	TMC8
NM_015237	0.00193	4.3486	-0.962595	-1.02862	A_23_P332584	KIAA1107
NM_021255	0.0353	2.48204	-3.64376	-1.02922	A_23_P65532	PELI2
NM_001185096	0.00124	4.65826	-0.563842	-1.02962	A_33_P3260026	AIF1L
NM_024889	0.0128	3.11066	-2.70551	-1.03252	A_24_P286951	C10orf81
NM_002012	0.00751	3.44617	-2.21333	-1.03554	A_33_P3216601	FHIT
NM_005823	0.000767	5.01114	-0.129931	-1.03624	A_23_P77529	MSLN
NM_021023	0.00548	3.64862	-1.9224	-1.03677	A_23_P103256	CFHR3
NM_024749	0.0161	2.96678	-2.9194	-1.0421	A_23_P115492	VASH2
NR_038889	0.047	2.3057	-3.90501	-1.04269	A_19_P00319007	LOC401320
NR_023382	0.000944	4.85735	-0.316329	-1.04313	A_33_P3357858	ZNF815
NM_021643	0.0303	2.57547	-3.50442	-1.04529	A_24_P396753	TRIB2
AY766452	0.00198	4.3294	-0.987864	-1.04725	A_33_P3354604
NM_004120	0.0154	2.99326	-2.87994	-1.04795	A_23_P85693	GBP2
NM_014714	0.000527	5.29443	0.202526	-1.04988	A_23_P140725	IFT140
NM_144685	0.0129	3.10493	-2.71401	-1.05016	A_23_P329945	HIPK4
NM_020747	0.00292	4.0668	-1.33966	-1.05041	A_33_P3279241	ZNF608
NM_153018	0.0154	2.99363	-2.8794	-1.05236	A_33_P3309665	ZFP3
NM_003037	0.0246	2.70342	-3.31308	-1.05297	A_23_P62647	SLAMF1
BG202645	0.0045	3.77756	-1.73995	-1.05464	A_19_P00325887	XLOC_003863
NM_015576	0.0404	2.39985	-3.76587	-1.05546	A_24_P205045	ERC2
NM_013385	0.0195	2.84608	-3.09964	-1.05561	A_23_P155057	CYTH4
BC069031	0.049	2.28098	-3.94137	-1.06749	A_33_P3235561	CAPZB
NM_020778	0.013	3.09717	-2.72552	-1.07621	A_33_P3210099	ALPK3
NM_021023	0.0317	2.54783	-3.54568	-1.07809	A_23_P103256	CFHR3
AK295082	0.0187	2.8722	-3.06058	-1.07864	A_21_P0012885	XLOC_l2_011911
NM_173589	0.0193	2.85447	-3.08709	-1.08093	A_23_P367586	DNHD1
NM_001002236	0.0144	3.037	-2.81487	-1.08189	A_23_P218111	SERPINA1
NM_033255	0.0426	2.36719	-3.81425	-1.08232	A_23_P105794	EPSTI1
NM_177964	0.0402	2.40262	-3.76177	-1.08311	A_23_P79302	LYPD6B
NM_033060	0.0116	3.16941	-2.61858	-1.08365	A_33_P3245348	KRTAP4-1
NR_002556	0.000479	5.36687	0.285278	-1.08367	A_32_P135336	LOC388242
XR_108868	0.0159	2.97479	-2.90747	-1.08538	A_21_P0014736	LOC100506538
NM_033128	0.00942	3.30172	-2.42389	-1.08657	A_23_P157136	SCIN
NM_181773	0.0407	2.3941	-3.7744	-1.08688	A_32_P347617	APOBEC3H
NR_026816	0.0022	4.25964	-1.0802	-1.08896	A_33_P3297020	PSORS1C3
NM_021023	0.00283	4.08701	-1.31219	-1.09142	A_23_P103256	CFHR3
NM_001136007	0.00439	3.79371	-1.71726	-1.09177	A_33_P3228460	FXYD3
NM_182526	0.00244	4.18768	-1.1763	-1.09213	A_33_P3355014	TMEM229B
NM_015147	0.0493	2.27705	-3.94715	-1.09393	A_24_P944049	CEP68
NM_144620	0.032	2.54261	-3.55348	-1.09432	A_23_P330578	LRRC39
NM_030760	0.00256	4.1556	-1.21942	-1.09737	A_23_P107744	S1PR5
XR_110899	0.00326	3.99227	-1.44156	-1.09756	A_21_P0014650	LOC100506282
NM_000878	0.000635	5.15252	0.037754	-1.09764	A_24_P203000	IL2RB
DB322245	0.0344	2.49743	-3.62085	-1.10032	A_21_P0000937	XLOC_000001
NM_033086	0.0437	2.35086	-3.83839	-1.10067	A_24_P153840	FGD3
NM_005413	0.0132	3.0897	-2.73659	-1.10343	A_24_P34611	SIX3
XR_110532	0.0384	2.4303	-3.7207	-1.10436	A_33_P3330079	LOC100128242
NM_020896	0.00092	4.87696	-0.292327	-1.1049	A_33_P3394972	OSBPL5
NM_020904	0.00063	5.15747	0.043556	-1.10536	A_24_P408047	PLEKHA4
NM_014936	0.00197	4.33544	-0.9799	-1.10777	A_23_P70318	ENPP4
NM_021069	0.0235	2.73228	-3.26989	-1.1083	A_23_P121795	SORBS2
NM_002963	0.0442	2.3439	-3.84867	-1.10869	A_23_P103310	S100A7
NM_019058	0.0356	2.4769	-3.65142	-1.10965	A_23_P104318	DDIT4
NM_145641	0.0025	4.172	-1.19735	-1.1102	A_24_P416997	APOL3
NM_000798	0.0283	2.61729	-3.44193	-1.11246	A_32_P54274	DRD5
NM_033255	0.000487	5.35485	0.271602	-1.1136	A_23_P105794	EPSTI1
AK128224	0.0222	2.76587	-3.21963	-1.1142	A_33_P3385681	LOC100130768
NM_000848	0.0058	3.6129	-1.97335	-1.11601	A_23_P397208	GSTM2
NM_001164496	0.0262	2.66482	-3.37084	-1.11668	A_33_P3252499	WDR52
AK131358	0.00723	3.47076	-2.17772	-1.11761	A_33_P3383551	SEC14L3
AK022825	0.00526	3.67538	-1.88433	-1.12083	A_21_P0001082	XLOC_000643
NM_016615	0.0185	2.88026	-3.04855	-1.12145	A_23_P64980	SLC6A13
NM_004624	0.00455	3.77012	-1.75041	-1.1237	A_24_P105933	VIPR1
NM_015526	0.00382	3.88551	-1.58906	-1.12423	A_23_P50786	CLIP3
NM_012466	0.00881	3.3442	-2.36174	-1.12802	A_23_P142070	TSPAN16
NM_001045476	0.0074	3.45515	-2.20031	-1.12832	A_32_P449380	WDR38
NM_001185095	0.00257	4.15294	-1.223	-1.12842	A_23_P392384	AIF1L
NM_002571	0.026	2.67076	-3.36196	-1.12906	A_23_P257129	PAEP
NM_000186	0.00221	4.25681	-1.08395	-1.12944	A_23_P114740	CFH
NM_198529	0.0129	3.10419	-2.7151	-1.13062	A_33_P3507270	EFCAB5
NM_006120	0.00927	3.31221	-2.40853	-1.13238	A_24_P50245	HLA-DMA
NM_019058	0.0383	2.432	-3.71818	-1.13257	A_23_P104318	DDIT4
NM_014332	0.00288	4.0745	-1.32918	-1.1327	A_23_P253542	SMPX
NM_005604	0.000678	5.10284	-0.020765	-1.1333	A_33_P3290729	POU3F2
NM_003202	0.0393	2.41631	-3.74147	-1.13344	A_23_P7582	TCF7
NM_032588	0.0139	3.05928	-2.78175	-1.14225	A_23_P114983	TRIM63
NM_019058	0.0352	2.48396	-3.6409	-1.14421	A_23_P104318	DDIT4
NM_001042693	0.0064	3.54886	-2.06511	-1.14649	A_33_P3295786	FAM159A
NM_020879	0.00324	3.99505	-1.43774	-1.14715	A_23_P168771	CCDC146
NM_004585	0.00673	3.51636	-2.11187	-1.14971	A_23_P1962	RARRES3
NM_019058	0.0378	2.44019	-3.706	-1.151	A_23_P104318	DDIT4
NM_080706	0.0156	2.98582	-2.89103	-1.1518	A_33_P3314952	TRPV1
NM_001079877	0.0286	2.61132	-3.45085	-1.15449	A_33_P3229572	RASA4
AY751906	0.00236	4.20989	-1.14655	-1.15639	A_33_P3806676
BX649145	0.0193	2.85506	-3.0862	-1.15694	A_33_P3685572	LOC157562
NM_174896	0.0289	2.60415	-3.46157	-1.15839	A_23_P412562	C1orf162
NM_019058	0.0312	2.55837	-3.52995	-1.15898	A_23_P104318	DDIT4
NM_021023	0.00509	3.69717	-1.85343	-1.16371	A_23_P103256	CFHR3
AK074492	0.0282	2.61889	-3.43953	-1.16394	A_24_P365679
NM_019058	0.0252	2.68966	-3.33368	-1.16418	A_23_P104318	DDIT4
NM_020125	0.00503	3.70441	-1.84317	-1.16652	A_23_P200138	SLAMF8
NM_021069	0.0256	2.68055	-3.34731	-1.1667	A_23_P121795	SORBS2
NM_012352	0.0106	3.22601	-2.5351	-1.16732	A_23_P130281	OR1A2
AK128388	0.0078	3.42159	-2.249	-1.16869	A_33_P3314166
NM_019858	0.00112	4.73163	-0.471815	-1.17402	A_33_P3243439	GPR162
NM_030622	0.00538	3.66146	-1.90411	-1.17493	A_23_P101374	CYP2S1
NM_177403	0.0161	2.96478	-2.92239	-1.17529	A_23_P252541	RAB7B
NM_001105521	0.00471	3.74807	-1.78147	-1.18437	A_24_P332081	JAKMIP3
NM_152890	0.0117	3.16403	-2.62653	-1.18807	A_23_P74701	COL24A1
NM_006512	0.00455	3.77127	-1.74879	-1.19016	A_23_P87238	SAA4
NM_001740	0.0288	2.60742	-3.45668	-1.19382	A_23_P21092	CALB2
NM_001306	0.00954	3.2939	-2.43535	-1.19384	A_33_P3285565	CLDN3
NM_017696	0.0035	3.94364	-1.50852	-1.19632	A_23_P30630	MCM9
BX096231	0.0106	3.22621	-2.5348	-1.19756	A_21_P0012708	XLOC_l2_011424
NM_019058	0.0261	2.66756	-3.36674	-1.1981	A_23_P104318	DDIT4
NM_001853	0.00317	4.00947	-1.41797	-1.19837	A_23_P40108	COL9A3
NM_002546	0.00291	4.06735	-1.33891	-1.19856	A_23_P71530	TNFRSF11B
XR_108672	0.0198	2.83767	-3.1122	-1.19888	A_21_P0014166	LOC100506379
NM_002557	0.00115	4.71192	-0.496437	-1.20064	A_23_P103756	OVGP1
NM_001624	0.00549	3.64766	-1.92376	-1.20247	A_23_P70785	AIM1
NM_025237	0.0451	2.33104	-3.86765	-1.20343	A_23_P118571	SOST
NM_001803	0.0043	3.80771	-1.69763	-1.20383	A_23_P85800	CD52
XR_132702	0.011	3.20257	-2.56964	-1.20428	A_21_P0014838	LOC100505471
NM_005497	0.0353	2.48139	-3.64473	-1.2076	A_33_P3373358	GJC1
NM_052956	0.0219	2.77571	-3.2049	-1.21041	A_23_P106933	ACSM1
NM_001001480	0.014	3.05119	-2.79377	-1.21156	A_33_P3304576	KRTAP5-5
NM_005814	0.0309	2.56281	-3.52332	-1.2126	A_24_P319374	GPA33
NM_019058	0.0239	2.72134	-3.28626	-1.21348	A_23_P104318	DDIT4
NM_006059	0.016	2.96852	-2.91681	-1.21354	A_23_P82979	LAMC3
NM_021069	0.0359	2.47106	-3.66011	-1.21431	A_23_P121795	SORBS2
NM_015559	0.000304	5.72531	0.68141	-1.21454	A_23_P4551	SETBP1
NM_002546	8.5e-05	6.80813	1.74981	-1.21457	A_23_P71530	TNFRSF11B
NM_030760	0.00306	4.03472	-1.38341	-1.21524	A_23_P107744	S1PR5
NM_019058	0.025	2.69445	-3.32651	-1.21655	A_23_P104318	DDIT4
NM_006512	0.00295	4.05873	-1.35065	-1.21696	A_23_P87238	SAA4
NM_015687	0.00313	4.01876	-1.40525	-1.21722	A_23_P436369	FILIP1
NM_000298	0.00115	4.7174	-0.489588	-1.21761	A_23_P201022	PKLR
NM_000070	0.00643	3.54623	-2.06889	-1.21809	A_23_P218190	CAPN3
NR_027420	0.00237	4.20754	-1.14969	-1.22186	A_21_P0014049	LOC389834
XR_132792	0.0261	2.66729	-3.36714	-1.22751	A_21_P0014880	LOC100652751
NM_001164544	0.00646	3.54282	-2.07378	-1.22797	A_21_P0000047	DISC1
AY513606	0.0437	2.35114	-3.83798	-1.22803	A_33_P3208966
NM_004433	0.000768	5.00984	-0.131486	-1.22926	A_23_P104188	ELF3
NM_005940	0.00482	3.73256	-1.80335	-1.23396	A_23_P57417	MMP11
NM_002728	0.022	2.77177	-3.21079	-1.23443	A_23_P218002	PRG2
XR_109311	0.00793	3.41164	-2.26346	-1.23667	A_21_P0014330	LOC100505908
NM_002971	0.015	3.01053	-2.85424	-1.23959	A_23_P259741	SATB1
NM_019058	0.0206	2.81424	-3.14725	-1.24167	A_23_P104318	DDIT4
NM_000488	0.0226	2.75514	-3.23568	-1.24754	A_23_P114626	SERPINC1
NM_003335	0.00534	3.66578	-1.89797	-1.25126	A_23_P21207	UBA7
NM_000020	0.0182	2.89141	-3.03188	-1.25698	A_24_P945113	ACVRL1
NM_001001663	0.0103	3.24627	-2.50528	-1.25798	A_33_P3233784	TMEM211
NM_198930	0.0258	2.67584	-3.35435	-1.26351	A_24_P139604	PYHIN1
NM_212503	0.0373	2.44802	-3.69438	-1.26439	A_23_P201863	CDK18
DB452507	0.0259	2.67114	-3.36138	-1.2661	A_21_P0001937	XLOC_001757
NM_020168	0.0243	2.71121	-3.30143	-1.26753	A_24_P159227	PAK6
NR_034108	0.00904	3.32797	-2.38546	-1.27043	A_33_P3389113	TRAF3IP2-AS1
NM_198056	0.00385	3.88167	-1.59439	-1.27197	A_23_P21063	SCN5A
NM_005165	0.00727	3.46691	-2.18329	-1.27382	A_23_P78108	ALDOC
NM_000104	0.00402	3.85181	-1.63597	-1.27819	A_33_P3290343	CYP1B1
NM_001692	0.0242	2.71281	-3.29903	-1.27859	A_23_P142815	ATP6V1B1
NM_017709	0.012	3.14718	-2.65144	-1.28206	A_33_P3314176	FAM46C
NM_006512	0.000169	6.20941	1.18212	-1.28261	A_23_P87238	SAA4
NM_018945	0.023	2.7464	-3.24876	-1.28323	A_33_P3301940	PDE7B
NM_000442	0.00375	3.8987	-1.57074	-1.28324	A_23_P252471	PECAM1
NM_001122772	0.00542	3.65649	-1.91119	-1.28858	A_33_P3352148	AGAP2
NM_153215	0.0477	2.2965	-3.91855	-1.29224	A_32_P466877	C3orf45
NM_003278	0.00101	4.80794	-0.377107	-1.29724	A_23_P69497	CLEC3B
NM_021023	0.0151	3.00463	-2.86302	-1.3034	A_23_P103256	CFHR3
NM_021023	0.0465	2.31233	-3.89525	-1.30482	A_23_P103256	CFHR3
NM_003641	0.00441	3.79049	-1.72178	-1.30717	A_23_P72737	IFITM1
NM_002609	0.0106	3.23011	-2.52906	-1.30941	A_23_P421401	PDGFRB
NM_001129742	0.00985	3.27389	-2.4647	-1.3129	A_33_P3241204	CALHM3
NM_202000	0.0289	2.60401	-3.46178	-1.31929	A_23_P317756	ACSM3
NM_017625	0.0266	2.65492	-3.38565	-1.32396	A_23_P95790	ITLN1
NM_003739	0.00678	3.51132	-2.11914	-1.32536	A_23_P138541	AKR1C3
NM_001014975	0.0243	2.71103	-3.30169	-1.33702	A_33_P3367692	CFH
NM_000597	0.00415	3.83087	-1.66522	-1.33883	A_23_P119943	IGFBP2
NM_033342	0.00159	4.48456	-0.785464	-1.34325	A_23_P30315	TRIM7
NM_003641	0.00537	3.66211	-1.9032	-1.34367	A_33_P3423941	IFITM1
NM_003215	0.0189	2.8659	-3.07001	-1.34749	A_24_P37712	TEC
NM_033273	0.00907	3.32572	-2.38874	-1.35556	A_24_P16249	ZNF479
AB095924	0.0404	2.39978	-3.76599	-1.36298	A_24_P76300
NR_040079	0.00563	3.63119	-1.94724	-1.363	A_33_P3291619	LOC399715
NM_024860	0.0159	2.97293	-2.91024	-1.36452	A_23_P129358	SETD6
NM_002237	0.015	3.00853	-2.85722	-1.36481	A_23_P210581	KCNG1
NM_006512	0.00213	4.28199	-1.05052	-1.37254	A_23_P87238	SAA4
NM_021069	0.00556	3.63977	-1.93501	-1.37416	A_23_P121795	SORBS2
NM_002217	0.0368	2.45588	-3.68269	-1.37442	A_33_P3313145	ITIH3
NR_033931	0.0207	2.81084	-3.15234	-1.38829	A_19_P00808586	LOC152742
NR_038883	0.00739	3.45626	-2.19871	-1.39373	A_19_P00808382	LOC100506334
NM_002341	0.0268	2.65207	-3.38991	-1.39416	A_33_P3248265	LTB
NM_001700	0.0101	3.2579	-2.48819	-1.4007	A_33_P3279353	AZU1
XM_001715696	0.0106	3.22639	-2.53454	-1.40816	A_33_P3402257	MS4A18
NR_037605	0.00204	4.30974	-1.01379	-1.40845	A_21_P0000680	LOC100506046
BC040680	0.00507	3.69967	-1.84988	-1.40851	A_33_P3278510
NR_033969	0.0341	2.50401	-3.61104	-1.41333	A_33_P3327041	LOC100128054
NM_006688	0.00157	4.49419	-0.773038	-1.41381	A_23_P77993	C1QL1
NM_001174164	0.00138	4.58616	-0.655188	-1.42106	A_33_P3407529	PRRT4
NM_145027	0.00623	3.56649	-2.03978	-1.42429	A_33_P3330643	KIF6
NM_006820	0.0209	2.80389	-3.16273	-1.42603	A_23_P45871	IFI44L
NM_199280	0.00989	3.27095	-2.46903	-1.42636	A_24_P595717	FAM179A
NR_024470	0.00186	4.37635	-0.926183	-1.42786	A_33_P3381235	LOC100127888
NM_001042483	0.0165	2.95066	-2.94344	-1.43076	A_24_P270728	NUPR1
NM_015692	6.44e-05	7.06194	1.97426	-1.43077	A_23_P67198	CPAMD8
NM_016817	0.00974	3.28044	-2.4551	-1.43202	A_23_P204087	OAS2
AY927365	0.0117	3.16443	-2.62595	-1.43382	A_33_P3215317	PRKACB
NM_133631	0.0165	2.94965	-2.94495	-1.4343	A_23_P80503	ROBO1
NM_000488	0.00272	4.11324	-1.27661	-1.4351	A_23_P114626	SERPINC1
BG208552	0.0183	2.88712	-3.03829	-1.43715	A_21_P0008768	XLOC_011559
NR_023388	0.00137	4.58771	-0.653217	-1.44802	A_32_P10133	PRINS
NM_002985	0.0271	2.64453	-3.40119	-1.46277	A_23_P152838	CCL5
NM_004172	0.00101	4.80847	-0.376447	-1.46538	A_24_P286114	SLC1A3
XR_110015	0.00873	3.35046	-2.35259	-1.47077	A_19_P00315587	LOC100506924
NR_045196	0.0289	2.60398	-3.46182	-1.47425	A_19_P00807665	LOC100505806
NM_021069	0.00777	3.42461	-2.24461	-1.48954	A_23_P121795	SORBS2
NM_003280	0.0066	3.52902	-2.09363	-1.48977	A_23_P166823	TNNC1
CN294843	0.000783	4.99549	-0.1487	-1.49618	A_19_P00318517	XLOC_014192
BQ942770	0.0122	3.13987	-2.66227	-1.50078	A_21_P0009243	XLOC_012192
NM_023035	0.000561	5.24633	0.147072	-1.50465	A_33_P3275846	CACNA1A
NM_025237	0.0395	2.41342	-3.74575	-1.52541	A_23_P118571	SOST
NM_018556	0.0169	2.93568	-2.96579	-1.54248	A_23_P28857	SIRPG
NM_006533	0.0145	3.03034	-2.82477	-1.55604	A_23_P4714	MIA
NM_014619	0.0118	3.16123	-2.63068	-1.55802	A_23_P116249	GRIK4
XR_132682	0.0251	2.69096	-3.33173	-1.57263	A_21_P0014830	LOC100652925
NM_000759	0.00244	4.18671	-1.1776	-1.58123	A_23_P501754	CSF3
NM_001335	0.000287	5.77211	0.731508	-1.60646	A_24_P396167	CTSW
NM_000442	0.0022	4.25777	-1.08268	-1.61192	A_33_P3405213	PECAM1
NM_001170692	0.000207	6.03953	1.01079	-1.61309	A_33_P3326777	CAGE1
NM_004361	0.0282	2.61929	-3.43893	-1.61677	A_24_P382287	CDH7
NM_021069	0.0163	2.95967	-2.93001	-1.61863	A_23_P121795	SORBS2
NM_198571	0.0334	2.51685	-3.5919	-1.62833	A_33_P3374987	C7orf52
AK094219	0.0307	2.56788	-3.51576	-1.65491	A_33_P3241591	LOC100131864
NM_022475	0.0111	3.19766	-2.57688	-1.65928	A_23_P167129	HHIP
NM_000331	8.28e-05	6.83231	1.77159	-1.66317	A_24_P335092	SAA1
NM_003149	0.000886	4.90395	-0.25941	-1.66435	A_24_P234415	STAC
NM_198449	0.000913	4.88238	-0.285707	-1.66552	A_24_P684186	EMB
NR_034095	0.0262	2.66548	-3.36986	-1.67265	A_19_P00318183	LOC400456
NM_030754	2.5e-05	7.97658	2.70999	-1.68232	A_33_P3408918	SAA2
NM_025237	0.000355	5.60154	0.547106	-1.6868	A_23_P118571	SOST
NM_001004708	0.032	2.54259	-3.55351	-1.70363	A_33_P3420635	OR4D6
NM_021069	0.00654	3.53493	-2.08514	-1.71243	A_23_P121795	SORBS2
BC032795	0.00223	4.24917	-1.09412	-1.73618	A_19_P00317815	P39188
NM_005099	0.000318	5.69008	0.643444	-1.76919	A_23_P360754	ADAMTS4
NM_021023	0.00276	4.10335	-1.29001	-1.77768	A_23_P103256	CFHR3
NM_022147	0.00274	4.10984	-1.28123	-1.7855	A_23_P166797	RTP4
NM_001353	0.00186	4.3753	-0.927549	-1.79149	A_23_P257971	AKR1C1
NM_198449	0.000169	6.20932	1.18203	-1.84379	A_33_P3359900	EMB
NM_000675	0.000131	6.4283	1.39608	-1.85107	A_24_P237270	ADORA2A
NM_033255	0.00166	4.4518	-0.827851	-1.86308	A_23_P105794	EPSTI1
NM_018327	0.00514	3.69099	-1.86219	-1.86664	A_33_P3415395	SPTLC3
NM_001216	0.00929	3.31052	-2.41099	-1.86753	A_23_P157793	CA9
NM_013431	0.0137	3.06795	-2.76887	-1.91201	A_23_P218058	KLRC4
NM_001406	0.00174	4.42157	-0.867127	-1.92319	A_24_P940006	EFNB3
XR_132602	0.00679	3.51062	-2.12014	-1.97881	A_21_P0014799	LOC100652876
NM_002534	0.00161	4.47592	-0.796623	-2.00023	A_23_P64828	OAS1
NM_005130	0.00618	3.57098	-2.03335	-2.00776	A_23_P30126	FGFBP1
NM_018327	0.000441	5.43039	0.357083	-2.04933	A_24_P40721	SPTLC3
NM_005668	1.31e-05	8.65639	3.18983	-2.05325	A_33_P3291484	ST8SIA4
NM_003786	7.65e-05	6.90359	1.83532	-2.06536	A_23_P207507	ABCC3
NM_133180	0.000215	6.0062	0.976634	-2.09045	A_33_P3220698	EPS8L1
NM_173698	0.00072	5.05746	-0.074608	-2.28616	A_23_P345808	FAM133A
NM_182920	8.86e-05	6.77116	1.71633	-2.29206	A_32_P196263	ADAMTS9
NM_032229	0.00435	3.80041	-1.70786	-2.30469	A_23_P65307	SLITRK6
NM_001322	0.00628	3.56062	-2.04822	-2.36631	A_24_P237175	CST2
NM_018327	0.0038	3.88966	-1.58328	-2.41245	A_24_P49260	SPTLC3
NM_153246	2.57e-05	7.95134	2.69113	-2.44333	A_23_P348183	C6orf223
NM_001007255	0.000312	5.70451	0.659018	-2.50577	A_23_P86100	KLHDC9
NM_002961	3.35e-05	7.68555	2.48773	-2.50649	A_23_P94800	S100A4
NM_001898	0.00587	3.60466	-1.98511	-2.74198	A_23_P112859	CST1
BG613973	0.00584	3.60769	-1.98078	-2.77657	A_21_P0001048	XLOC_000514

## Sheet: GSE157284
ID	P.Value	t	B	logFC	Gene.symbol
1559890_a_at	0.00543	-2.85426	-2.26373	0.829563	ABI1
216716_at	0.00178	3.22778	-1.31442	-0.633336	ABO
212477_at	0.0348	-2.14605	-3.79525	0.730104	ACAP2
212476_at	0.0425	-2.05964	-3.95614	0.604829	ACAP2
202381_at	0.0406	-2.07927	-3.92011	0.606197	ADAM9
230341_x_at	0.00959	2.65117	-2.7403	-0.685228	ADAMTS10
203741_s_at	0.00674	-2.77818	-2.44564	0.890056	ADCY7
201752_s_at	0.000616	-3.55856	-0.40039	0.725524	ADD3
205882_x_at	0.000753	-3.49755	-0.57388	0.769007	ADD3
238689_at	0.00217	3.16374	-1.48363	-0.628646	ADGRF1
1557820_at	0.0194	-2.38321	-3.32382	0.908928	AFG3L2
226115_at	0.00963	-2.64937	-2.74442	0.605965	AHCTF1
1560224_at	0.0137	-2.51717	-3.03869	0.666092	AHCTF1P1///AHCTF1
235281_x_at	0.00792	-2.72042	-2.58107	0.709413	AHNAK
206513_at	1.24e-06	-5.22659	5.05037	0.789584	AIM2
201425_at	0.000193	-3.89966	0.60801	0.769739	ALDH2
200966_x_at	0.00047	3.64037	-0.16439	-0.696647	ALDOA
213952_s_at	0.00266	-3.0969	-1.65743	0.613982	ALOX5
204174_at	0.000853	-3.45955	-0.68084	0.639943	ALOX5AP
212286_at	0.0196	-2.38037	-3.32971	0.643856	ANKRD12
214723_x_at	0.0172	-2.4307	-3.22427	0.749089	ANKRD36
235778_s_at	3.25e-06	-4.988	4.20026	0.717628	ANKRD44
201306_s_at	0.0432	-2.05331	-3.96769	0.67731	ANP32B
221505_at	0.004	-2.95996	-2.00444	0.965213	ANP32E
229128_s_at	0.0182	-2.40928	-3.26937	0.674334	ANP32E
201012_at	0.0373	-2.11577	-3.85229	0.605323	ANXA1
201302_at	0.0443	-2.04196	-3.98833	0.623937	ANXA4
201366_at	0.0111	-2.59688	-2.86277	0.661871	ANXA7
225771_at	0.0181	-2.41153	-3.26465	0.591974	AP1G1
202442_at	0.0475	-2.01106	-4.044	0.609792	AP3S1
211404_s_at	0.0112	-2.59259	-2.87235	0.702478	APLP2
204205_at	7.57e-05	-4.16296	1.42822	0.646759	APOBEC3G
204416_x_at	8.08e-05	-4.14498	1.37111	0.760946	APOC1
221087_s_at	0.000382	-3.70141	0.01414	0.723698	APOL3
1557116_at	0.000167	-3.9413	0.7354	0.686384	APOL6
219716_at	0.000575	-3.57976	-0.33961	0.652919	APOL6
1557236_at	0.000579	-3.57753	-0.346	0.755271	APOL6
213618_at	0.00229	-3.14538	-1.53164	0.602834	ARAP2
214182_at	0.0291	-2.21988	-3.65314	0.831492	ARF6
216266_s_at	0.0125	-2.55399	-2.95801	0.61797	ARFGEF1
215256_x_at	0.00814	2.7108	-2.60338	-0.631332	ARHGAP33
224451_x_at	7.17e-06	-4.78729	3.50056	0.83755	ARHGAP9
226906_s_at	0.000201	-3.88846	0.57392	0.77775	ARHGAP9
201880_at	0.00624	-2.80533	-2.38119	0.763774	ARIH1
207988_s_at	0.00693	-2.76835	-2.46885	0.598041	ARPC2
213513_x_at	0.0172	-2.43106	-3.22349	0.731385	ARPC2
1555797_a_at	0.00399	-2.96074	-2.00251	0.84099	ARPC5
213702_x_at	0.0276	-2.24233	-3.60907	0.597619	ASAH1
224796_at	0.00389	-2.96891	-1.98214	0.621611	ASAP1
221039_s_at	0.00567	-2.83929	-2.29983	0.831892	ASAP1
234874_at	0.000114	-4.04887	1.06856	0.718977	ATE1
222700_at	0.0175	-2.42358	-3.2393	0.660424	ATL2
239996_x_at	0.0168	2.43986	-3.20487	-0.726628	ATP2A2
205711_x_at	0.0341	-2.1539	-3.78034	0.764224	ATP5C1
202325_s_at	0.0249	-2.28394	-3.52639	0.838633	ATP5J
201443_s_at	0.00989	-2.63956	-2.76669	0.76577	ATP6AP2
208859_s_at	0.00748	-2.74129	-2.5324	0.765114	ATRX
227373_at	0.00258	-3.10644	-1.6328	0.869674	ATXN1L
201806_s_at	0.0147	2.49119	-3.09504	-0.589598	ATXN2L
208079_s_at	0.0285	-2.22935	-3.63459	0.681733	AURKA
201891_s_at	0.0211	-2.34953	-3.39337	0.66781	B2M
216231_s_at	0.0299	-2.20949	-3.67338	0.622388	B2M
227545_at	0.0129	-2.54135	-2.98582	0.762892	BARD1
217986_s_at	0.00765	-2.73282	-2.55219	0.803526	BAZ1A
239933_x_at	0.0213	2.34639	-3.39983	-0.607263	BBOF1
213016_at	0.0119	-2.57186	-2.91848	0.614637	BBX
1553096_s_at	0.0172	-2.43155	-3.22246	0.631509	BCL2L11
202076_at	0.00776	-2.728	-2.56341	0.621425	BIRC2
210538_s_at	0.00783	-2.72481	-2.57085	0.647597	BIRC3
231500_s_at	0.00228	-3.14696	-1.52753	0.795929	BOLA2
209846_s_at	0.00182	-3.22041	-1.33402	0.676703	BTN3A2
228332_s_at	0.0326	-2.1729	-3.74405	0.836183	C11orf31
201784_s_at	0.00589	-2.82569	-2.33252	0.77036	C11orf58
1559584_a_at	4.6e-05	-4.29888	1.86479	0.835609	C16orf54
225183_at	0.0212	-2.34774	-3.39705	0.619797	C16orf72
51200_at	0.00133	-3.32004	-1.06614	0.690465	C19orf60
53720_at	9.55e-06	-4.71378	3.24808	0.977171	C19orf66
208910_s_at	0.0117	-2.57782	-2.90525	0.856533	C1QBP
1555229_a_at	0.000431	-3.6662	-0.0891	1.13783	C1S
217767_at	0.000351	-3.72671	0.08875	0.915413	C3
1564276_at	2.99e-05	-4.41512	2.24485	0.669445	C5orf56
213875_x_at	0.0208	-2.35581	-3.38047	0.667365	C6orf62
1552703_s_at	0.0022	-3.15905	-1.49591	0.867536	CARD16///CASP1
213310_at	0.0381	-2.10748	-3.86779	0.602376	CASC7///AGO2
211368_s_at	0.000153	-3.96599	0.81135	0.758558	CASP1
206011_at	0.000494	-3.62542	-0.2078	0.726251	CASP1
226085_at	0.0292	-2.21863	-3.65558	0.693366	CBX5
224736_at	0.0216	-2.34018	-3.41254	0.605761	CCAR1
224737_x_at	0.0288	-2.22416	-3.64477	0.593293	CCAR1
204655_at	4.23e-06	-4.92143	3.96654	0.687747	CCL5
214038_at	0.000319	-3.75463	0.17149	1.05226	CCL8
205098_at	0.0034	-3.01436	-1.86808	0.837436	CCR1
206991_s_at	2.42e-06	-5.061	4.4583	0.642437	CCR5
200873_s_at	0.0123	-2.55942	-2.94602	0.740264	CCT8
208654_s_at	0.0361	-2.13038	-3.82485	0.622622	CD164
210916_s_at	0.00697	-2.76649	-2.47324	0.861802	CD44
209835_x_at	0.0153	-2.47611	-3.1275	0.602455	CD44
212063_at	0.0376	-2.11315	-3.8572	0.674602	CD44
226016_at	0.00362	-2.99384	-1.91973	0.716883	CD47
213857_s_at	0.00764	-2.7337	-2.55013	0.966207	CD47
242974_at	0.0163	-2.45208	-3.1789	0.81536	CD47
204118_at	4.09e-05	-4.3306	1.9679	0.644364	CD48
242946_at	0.000265	-3.80877	0.33312	0.892497	CD53
203416_at	0.000754	-3.49735	-0.57445	0.717633	CD53
216942_s_at	0.00187	-3.21271	-1.35447	0.902089	CD58
216322_at	0.0105	-2.61867	-2.81386	0.853761	CD58
200663_at	0.0199	-2.37414	-3.34262	0.684841	CD63
211192_s_at	0.000353	-3.72495	0.08355	0.80343	CD84
1552612_at	0.00179	-3.22622	-1.31856	1.35824	CDC42SE2
201253_s_at	0.0302	-2.20543	-3.68127	0.69709	CDIPT
206474_at	0.00133	-3.32031	-1.06541	0.633328	CDK17
211792_s_at	0.0185	2.40225	-3.2841	-0.598953	CDKN2C
211657_at	0.0413	2.07276	-3.9321	-0.858909	CEACAM6
203341_at	0.000589	-3.57216	-0.36143	0.61505	CEBPZ
202157_s_at	0.000364	-3.7157	0.05625	0.631641	CELF2
203494_s_at	0.0157	-2.46616	-3.14883	0.776289	CEP57
219375_at	0.000524	-3.60759	-0.2594	0.643134	CEPT1
209662_at	0.0181	-2.41144	-3.26485	0.704711	CETN3
226254_s_at	0.0313	-2.18934	-3.71244	0.610344	CFAP97
239629_at	0.00132	-3.32379	-1.05594	0.742837	CFLAR
218085_at	0.00712	-2.75876	-2.49144	0.77167	CHMP5
200810_s_at	0.0211	-2.35119	-3.38996	0.744966	CIRBP
234884_x_at	0.000421	-3.67303	-0.06911	0.662839	CKAP2///IGLV@///IGLC1
204170_s_at	0.03	-2.20745	-3.67736	0.683195	CKS2
233500_x_at	8.13e-05	-4.14322	1.36552	0.919088	CLEC2D
220132_s_at	0.00155	-3.2715	-1.19743	0.597221	CLEC2D
209143_s_at	0.034	-2.15557	-3.77716	0.60981	CLNS1A
235080_at	0.000141	-3.98995	0.88536	0.586232	CLUAP1
226702_at	4.67e-05	-4.29484	1.85168	0.718019	CMPK2
213903_s_at	0.0139	-2.51123	-3.05162	0.717692	CNOT9
1554339_a_at	0.0139	-2.51234	-3.04921	0.921643	COG3
203630_s_at	0.0435	-2.04982	-3.97406	0.639882	COG5
213110_s_at	0.00241	3.12962	-1.57271	-0.638519	COL4A5
204136_at	0.000353	3.72485	0.08325	-0.71448	COL7A1
209083_at	4.21e-05	-4.32257	1.94176	0.775218	CORO1A
221676_s_at	0.0077	-2.73075	-2.55701	0.593391	CORO1C
1553538_s_at	0.0493	-1.99458	-4.07337	0.673499	COX1
226934_at	0.0235	-2.30656	-3.4809	0.612427	CPSF6
202575_at	0.0051	2.87596	-2.21113	-0.594585	CRABP2
204314_s_at	0.0132	-2.53278	-3.00461	0.612239	CREB1
201200_at	0.016	-2.45886	-3.16445	0.825117	CREG1
222975_s_at	0.0406	-2.07954	-3.91961	0.61746	CSDE1
225646_at	2.86e-06	-5.01952	4.31145	0.615163	CTSC
225647_s_at	2.7e-05	-4.44204	2.33373	1.06138	CTSC
201487_at	4.89e-05	-4.28253	1.8118	0.669083	CTSC
202213_s_at	0.0397	-2.08972	-3.90079	0.660457	CUL4B
204533_at	0.000246	-3.83015	0.39739	1.20969	CXCL10
210163_at	4.32e-05	-4.31576	1.91961	1.01563	CXCL11
211122_s_at	5.59e-05	-4.24591	1.69362	0.706391	CXCL11
203915_at	1.11e-05	-4.67519	3.11639	1.37814	CXCL9
211919_s_at	0.00517	-2.87144	-2.22212	0.638396	CXCR4
217028_at	0.00635	-2.79938	-2.39535	0.716272	CXCR4
215121_x_at	0.0031	-3.04623	-1.78727	0.648753	CYAT1///IGLV1-44///IGLC1
203922_s_at	1.22e-05	-4.65005	3.03093	0.770263	CYBB
202436_s_at	0.0138	-2.51656	-3.04002	0.790211	CYP1B1
202437_s_at	0.0195	-2.38239	-3.32551	0.657811	CYP1B1
206754_s_at	0.0404	2.08191	-3.91523	-0.650498	CYP2B7P///CYP2B6
200046_at	0.0223	-2.32756	-3.43829	0.773095	DAD1
208822_s_at	0.00321	-3.03395	-1.81849	0.736919	DAP3
203139_at	0.0132	-2.53252	-3.00517	0.591971	DAPK1
225676_s_at	0.0256	-2.27226	-3.54974	0.7148	DCAF13
209335_at	0.0463	-2.02212	-4.02416	0.634893	DCN
208718_at	0.0178	-2.41679	-3.2536	0.829154	DDX17
218943_s_at	8.78e-05	-4.12185	1.29788	0.687645	DDX58
228152_s_at	0.006	-2.81938	-2.34763	0.791999	DDX60L
226867_at	0.0161	-2.45615	-3.17023	0.723056	DENND4C
226965_at	0.0114	-2.58744	-2.88384	0.722619	DENND6A
231896_s_at	0.0121	-2.56532	-2.93298	0.633079	DENR
218172_s_at	0.048	-2.00634	-4.05243	0.709978	DERL1
200862_at	0.00523	2.86774	-2.23108	-0.61631	DHCR24
212888_at	0.0291	-2.21981	-3.65327	0.649218	DICER1
200880_at	0.00555	-2.84694	-2.28142	0.692495	DNAJA1
232843_s_at	0.000445	-3.65648	-0.11748	0.751263	DOCK8
213068_at	0.0152	-2.47742	-3.12469	0.594104	DPT
200762_at	0.0426	-2.05875	-3.95776	0.590516	DPYSL2
216918_s_at	9.04e-05	4.11383	1.27255	-0.664514	DST
225415_at	0.000706	-3.51749	-0.5174	0.692173	DTX3L
201999_s_at	0.016	-2.45774	-3.16682	0.831609	DYNLT1
204274_at	0.0154	-2.47457	-3.1308	0.632799	EBAG9
220926_s_at	0.00807	-2.71361	-2.59687	0.984825	EDEM3
201776_s_at	0.0369	-2.12039	-3.84364	0.658611	EFCAB14
209343_at	0.0135	2.52416	-3.02344	-0.669067	EFHD1
212149_at	0.0404	-2.08196	-3.91514	0.781472	EFR3A
208669_s_at	0.0301	-2.20633	-3.67954	0.729207	EID1
201019_s_at	0.0139	-2.51303	-3.0477	0.769995	EIF1AX
242898_at	0.000484	-3.63105	-0.19147	0.815171	EIF2AK2
217607_x_at	0.0245	-2.29073	-3.51277	0.736414	EIF4G2
201024_x_at	0.0105	-2.61767	-2.81612	0.716163	EIF5B
214314_s_at	0.0116	-2.57943	-2.90167	0.681483	EIF5B
201026_at	0.0475	-2.01155	-4.04312	0.727725	EIF5B
206338_at	0.0182	2.40877	-3.27043	-0.686705	ELAVL3
221773_at	0.0159	-2.46017	-3.16163	0.696882	ELK3
204076_at	0.0107	-2.61177	-2.82939	0.608	ENTPD4
234969_s_at	0.014	-2.5101	-3.05406	0.618206	EPC1
227609_at	1.15e-06	-5.24471	5.1157	0.753224	EPSTI1
235276_at	4.14e-05	-4.32721	1.95685	0.733928	EPSTI1
210385_s_at	0.00338	-3.01642	-1.86288	0.743475	ERAP1
209788_s_at	0.02	-2.37248	-3.34606	0.688752	ERAP1
210930_s_at	0.00286	3.07241	-1.72038	-1.01329	ERBB2
216836_s_at	0.00549	2.85036	-2.27316	-0.92742	ERBB2
217941_s_at	0.0256	-2.2726	-3.54905	0.617018	ERBIN
1555830_s_at	0.0111	-2.59577	-2.86525	0.709855	ESYT2
224833_at	0.00262	-3.10229	-1.64352	0.741888	ETS1
209214_s_at	0.00676	-2.77741	-2.44745	0.750484	EWSR1
211310_at	0.00645	-2.79377	-2.4087	0.899036	EZH1
202218_s_at	0.00248	3.12051	-1.59636	-0.704237	FADS2
223059_s_at	0.0224	-2.32661	-3.44024	0.679669	FAM107B
217967_s_at	0.0305	-2.20054	-3.69076	0.672577	FAM129A
226155_at	0.00684	-2.77308	-2.45769	0.813223	FAM160B1
218331_s_at	0.0111	-2.59858	-2.85897	0.611888	FAM208B
241981_at	0.011	-2.59925	-2.85748	0.712466	FAM20A
228362_s_at	0.000171	-3.93498	0.71602	0.719336	FAM26F
229390_at	0.00233	-3.14088	-1.54338	0.683814	FAM26F
229543_at	0.00557	-2.84525	-2.28548	0.682831	FAM26F
209405_s_at	0.0153	2.47618	-3.12735	-0.586156	FAM3A
228638_at	0.0199	-2.37307	-3.34485	0.728293	FAM76A
235391_at	0.0381	-2.10725	-3.86823	0.621478	FAM92A1
212218_s_at	0.00664	2.78374	-2.43248	-0.808691	FASN
202766_s_at	0.0218	-2.33705	-3.41894	0.639861	FBN1
203255_at	0.0208	-2.35567	-3.38076	0.989118	FBXO11
1554899_s_at	0.00113	-3.37233	-0.92309	1.03642	FCER1G
231093_at	0.00126	-3.33836	-1.01621	0.820965	FCRL3
224405_at	0.000706	-3.51754	-0.51727	0.987313	FCRL5
224404_s_at	0.00104	-3.39672	-0.85582	0.617408	FCRL5
231647_s_at	0.00125	-3.34057	-1.01017	0.892618	FCRL5
229152_at	0.0399	-2.0877	-3.90453	1.1784	FDCSP
1553906_s_at	8.57e-05	-4.12861	1.31925	0.798457	FGD2
219117_s_at	0.000828	-3.46866	-0.65527	0.718567	FKBP11
235291_s_at	2.58e-05	-4.45446	2.37487	0.790636	FLJ32255
202768_at	0.0211	-2.35095	-3.39047	0.618274	FOSB
240246_at	0.02	-2.37079	-3.34957	0.588316	FRG1JP
211795_s_at	5.71e-05	-4.24023	1.67533	1.01683	FYB
227266_s_at	0.0018	-3.22383	-1.32494	0.65618	FYB
224148_at	0.00367	-2.989	-1.93189	0.604207	FYB
225007_at	0.00119	-3.35526	-0.96998	0.699943	G3BP1
205044_at	0.018	-2.41271	-3.26216	0.900414	GABRP
234294_x_at	0.0414	-2.07153	-3.93435	0.606736	GATAD2A
202269_x_at	3.69e-07	-5.52065	6.12285	1.58458	GBP1
231577_s_at	9.89e-06	-4.70485	3.21756	1.36626	GBP1
202748_at	0.000108	-4.06478	1.11834	0.773782	GBP2
242907_at	0.000279	-3.79375	0.28813	0.998749	GBP2
238581_at	3.9e-08	-6.04901	8.10773	1.20708	GBP5
229625_at	3.88e-06	-4.94314	4.04259	0.871941	GBP5
200009_at	0.0345	-2.14909	-3.78947	0.73813	GDI2
225153_at	0.00927	-2.66355	-2.71209	0.704399	GFM1
233936_s_at	0.00303	-3.05339	-1.76901	0.593791	GGNBP2
226470_at	0.00199	3.19097	-1.412	-0.637205	GGT7
1552316_a_at	0.000275	-3.79806	0.30102	0.65021	GIMAP1
232024_at	0.000235	-3.84292	0.43589	0.699271	GIMAP2
228071_at	6.85e-05	-4.19046	1.51583	0.680202	GIMAP7
207525_s_at	0.000879	3.45027	-0.70682	-0.60174	GIPC1
225706_at	0.00409	-2.95259	-2.02277	0.605814	GLCCI1
214730_s_at	0.0152	-2.47737	-3.12479	0.644059	GLG1
1558692_at	0.0111	-2.59538	-2.86611	0.594035	GLMP
206662_at	0.000995	-3.41178	-0.8141	0.8553	GLRX
212414_s_at	0.00265	-3.09832	-1.65376	0.741046	GLYR1///SEPT6
214679_x_at	0.00241	3.12952	-1.57298	-0.651036	GNA11
224761_at	0.00878	-2.68344	-2.66652	0.648377	GNA13
212959_s_at	0.0191	-2.39022	-3.30921	0.636749	GNPTAB
208798_x_at	0.00788	-2.72226	-2.57677	0.730721	GOLGA8A
218193_s_at	0.0174	-2.42703	-3.23201	0.781179	GOLT1B
201348_at	0.0392	-2.09435	-3.89222	0.700268	GPX3
210761_s_at	0.0243	2.29363	-3.50696	-0.689736	GRB7
1556670_at	0.00146	-3.2918	-1.1427	0.638336	GTF3C2-AS1
242685_at	0.00137	-3.31035	-1.09247	0.702008	GTPBP8
220577_at	1.95e-06	-5.11569	4.65284	0.868174	GVINP1
211275_s_at	0.019	-2.39125	-3.30708	0.773078	GYG1
205488_at	0.000256	-3.81853	0.36244	0.615545	GZMA
213911_s_at	0.00436	-2.93011	-2.07844	0.879774	H2AFZ
200080_s_at	0.0459	-2.02592	-4.01731	1.03916	H3F3AP4///H3F3B///H3F3A
233655_s_at	0.00315	-3.04013	-1.80278	0.586919	HAUS6
202957_at	4.97e-05	-4.2781	1.79748	0.862668	HCLS1
219863_at	1.04e-05	-4.69303	3.1772	0.649754	HERC5
219352_at	0.00069	-3.52455	-0.49737	0.677293	HERC6
1555961_a_at	0.0137	-2.51668	-3.03976	0.802114	HINT1
222067_x_at	0.0262	-2.26272	-3.56873	0.603024	HIST1H2BD
215313_x_at	0.000979	-3.41686	-0.79999	0.699289	HLA-A
208729_x_at	4.88e-06	-4.8852	3.84002	0.70582	HLA-B
209140_x_at	0.000116	-4.04482	1.0559	0.7131	HLA-B
214459_x_at	4.02e-05	-4.33555	1.98402	0.62326	HLA-C
208812_x_at	0.000112	-4.05431	1.08557	0.922758	HLA-C
217478_s_at	0.00023	-3.84946	0.45565	0.862217	HLA-DMA
226878_at	0.000625	-3.55458	-0.41177	0.592076	HLA-DOA
206313_at	0.00188	-3.20981	-1.36215	0.620724	HLA-DOA
205671_s_at	0.000648	-3.54337	-0.44378	0.612892	HLA-DOB
209480_at	0.0118	-2.5744	-2.91284	1.0115	HLA-DQB1
208894_at	0.000654	-3.54043	-0.45217	1.09239	HLA-DRA
221875_x_at	2.5e-06	-5.05324	4.43079	0.76987	HLA-F
211529_x_at	1.02e-05	-4.69724	3.19157	0.631715	HLA-G
224731_at	0.0195	-2.3809	-3.32861	0.819674	HMGB1
208808_s_at	0.0174	-2.4256	-3.23502	0.961806	HMGB2
209377_s_at	0.0117	-2.57746	-2.90606	0.948931	HMGN3
209787_s_at	0.00569	-2.83816	-2.30256	0.886835	HMGN4
209786_at	0.0141	-2.50695	-3.06091	0.965925	HMGN4
211932_at	0.0198	-2.37613	-3.3385	0.746583	HNRNPA3
202072_at	0.00557	-2.84541	-2.28511	0.585951	HNRNPL
239153_at	0.01	2.63421	-2.77879	-0.5986	HOTAIR
218959_at	0.00143	3.2968	-1.12918	-0.880858	HOXC10
224591_at	0.00889	-2.67867	-2.67748	1.0549	HP1BP3
209512_at	0.03	-2.20721	-3.67782	0.602665	HSDL2
1557910_at	0.011	-2.59926	-2.85743	0.605464	HSP90AB1
202581_at	0.0274	-2.24423	-3.60532	0.86567	HSPA1B///HSPA1A
200799_at	0.0364	-2.12635	-3.83244	1.01218	HSPA1B///HSPA1A
200800_s_at	0.0161	-2.45714	-3.1681	0.587246	HSPA1L///HSPA1B///HSPA1A
201655_s_at	0.00929	2.66278	-2.71386	-0.646645	HSPG2
210029_at	8.47e-07	-5.3198	5.38751	1.01151	IDO1
212221_x_at	0.0379	-2.10929	-3.8644	0.608533	IDS
208965_s_at	0.00478	-2.89849	-2.15614	0.61484	IFI16
214059_at	0.00103	-3.40038	-0.84569	0.777758	IFI44
214453_s_at	0.0031	-3.04562	-1.78882	0.79151	IFI44
204439_at	6.65e-05	-4.19848	1.54146	1.47989	IFI44L
219209_at	0.000125	-4.02306	0.9881	0.789974	IFIH1
229450_at	0.00146	-3.29041	-1.14644	0.851259	IFIT3
214022_s_at	0.000257	-3.8175	0.35934	0.928542	IFITM1
201601_x_at	0.00101	-3.40823	-0.82393	0.822976	IFITM2///IFITM1
203426_s_at	0.000328	3.74669	0.14792	-0.647186	IGFBP5
217022_s_at	0.00637	-2.79848	-2.39749	0.682176	IGHA2///IGHA1///IGH
214973_x_at	0.000658	-3.53864	-0.45727	1.02878	IGHD
217222_at	9.74e-05	-4.09321	1.20758	1.23007	IGHG1
211634_x_at	0.00116	-3.36446	-0.94473	0.780251	IGHM
216491_x_at	0.00191	-3.20569	-1.37309	0.896206	IGHM
211640_x_at	0.000844	-3.46271	-0.67197	0.71501	IGHM///IGHG1
216542_x_at	0.000812	-3.47455	-0.63872	0.642972	IGHM///IGHG1///IGHA1
216510_x_at	0.0025	-3.11779	-1.60342	0.793639	IGHV3-23///IGHV4-31///IGHM///IGHG1///IGHA1
211637_x_at	0.00075	-3.49884	-0.57023	1.01996	IGHV3-23///IGHV4-31///IGHM///IGHG4///IGHG3///IGHG1///IGHD///IGHA2///IGHA1///IGH
234477_at	0.000494	-3.62525	-0.2083	0.596266	IGHV4-31///IGHA1
216557_x_at	0.00106	-3.3929	-0.86638	0.649826	IGHV4-31///IGHM///IGHG3///IGHG1///IGHD///IGHA1
221651_x_at	0.00053	-3.6042	-0.26921	1.11937	IGK///IGKC
224795_x_at	0.000937	-3.43043	-0.76223	1.23062	IGK///IGKC
221671_x_at	0.00172	-3.23928	-1.28375	1.02188	IGK///IGKC
214836_x_at	0.00439	-2.92814	-2.08331	0.777531	IGK///IGKC
216576_x_at	0.00835	-2.7014	-2.62515	0.712508	IGK///IGKC
215176_x_at	0.0407	-2.07877	-3.92104	0.626499	IGK///IGKC
214669_x_at	0.0044	-2.92704	-2.086	0.730955	IGKC
215217_at	0.0109	-2.60352	-2.8479	0.963938	IGKC
215214_at	9.2e-05	-4.10893	1.25708	0.92463	IGLC1
209138_x_at	0.000214	-3.87084	0.52038	1.09242	IGLC1
214677_x_at	0.00169	-3.24434	-1.27024	0.847719	IGLC1
217138_x_at	0.00401	-2.9589	-2.00709	1.40237	IGLC1
216853_x_at	2.74e-05	-4.43763	2.31916	0.809177	IGLJ3
216852_x_at	0.000471	-3.6394	-0.16722	0.751271	IGLJ3
211798_x_at	0.00188	-3.21024	-1.36103	0.585435	IGLJ3
217148_x_at	0.00146	-3.29169	-1.14299	1.13142	IGLJ3///IGLV@///IGLC1
234764_x_at	0.00165	-3.25228	-1.24901	0.95726	IGLJ3///IGLV1-44///CKAP2///IGLV@///IGLC1
216566_at	0.0109	-2.60312	-2.84881	0.716022	IGLL5///IGLV@
234707_x_at	0.000983	-3.41561	-0.80344	0.960081	IGLV1-44
217258_x_at	0.00108	-3.38554	-0.88669	0.673676	IGLV1-44
206420_at	0.00109	-3.38252	-0.89504	0.718976	IGSF6
227346_at	5.97e-05	-4.22802	1.6361	0.654937	IKZF1
221092_at	5.44e-07	-5.42707	5.77876	1.26713	IKZF3
236301_at	0.000285	-3.7875	0.26944	0.624115	IKZF3
211269_s_at	0.000701	-3.51966	-0.51125	0.595344	IL2RA
205291_at	1.05e-05	-4.68968	3.16577	0.804118	IL2RB
204116_at	0.00107	-3.38814	-0.87953	0.704476	IL2RG
203828_s_at	0.000234	-3.84519	0.44275	0.672702	IL32
207688_s_at	0.0111	-2.59813	-2.85997	1.01942	INHBC
223559_s_at	0.0203	-2.36613	-3.35919	0.623892	INIP
202531_at	0.000108	-4.06336	1.11387	0.658564	IRF1
223474_at	0.041	-2.07586	-3.92639	0.739468	IRF2BPL
204562_at	3.02e-06	-5.00577	4.26291	0.661343	IRF4
228462_at	0.000719	3.51164	-0.53401	-0.654423	IRX2
209274_s_at	0.0492	-1.99614	-4.0706	0.594997	ISCA1
242071_x_at	0.0166	2.44512	-3.19371	-0.597955	ITGA8
217731_s_at	0.0253	-2.27672	-3.54084	0.91566	ITM2B
217732_s_at	0.0359	-2.13221	-3.82142	0.637044	ITM2B
205842_s_at	3.56e-06	-4.96469	4.11824	0.705831	JAK2
227677_at	2.43e-05	-4.46958	2.425	0.688088	JAK3
212592_at	0.0038	-2.97757	-1.96051	0.935723	JCHAIN
201464_x_at	0.0133	-2.52833	-3.01434	0.658153	JUN
201466_s_at	0.0158	-2.46281	-3.15599	0.652283	JUN
200840_at	0.0158	-2.46438	-3.15264	0.920184	KARS
216361_s_at	0.00418	-2.94473	-2.04227	0.713695	KAT6A
212192_at	0.00766	-2.7326	-2.5527	0.750995	KCTD12
226215_s_at	0.00241	-3.12889	-1.5746	0.624052	KDM2B
227152_at	0.00239	-3.13218	-1.56605	0.787388	KIAA1551
1555832_s_at	0.0073	-2.74966	-2.5128	0.922441	KLF6
236285_at	0.0159	-2.46063	-3.16067	0.649628	KLHDC7B
220682_s_at	0.0109	-2.60368	-2.84756	0.731054	KLHL5
1560397_s_at	0.00013	-4.01169	0.95274	0.744625	KLHL6
205821_at	0.000185	-3.91223	0.64639	0.684762	KLRC4-KLRK1///KLRK1
201088_at	0.0138	-2.51437	-3.0448	1.07003	KPNA2
208975_s_at	0.0487	-1.99998	-4.06376	0.721893	KPNB1
243029_at	0.0144	2.49786	-3.08061	-0.589953	KREMEN1
204584_at	0.00248	-3.12025	-1.59705	0.852061	L1CAM
205569_at	0.000231	-3.84856	0.45294	0.844089	LAMP3
226520_at	0.00386	-2.9723	-1.97368	0.836323	LCOR
208885_at	0.000232	-3.84705	0.44836	0.712883	LCP1
205270_s_at	0.000319	-3.75503	0.17266	0.723209	LCP2
221558_s_at	0.01	-2.63443	-2.77829	0.627886	LEF1
1569089_a_at	0.000275	-3.79798	0.30078	1.06025	LINC00957
226830_x_at	0.0232	-2.31195	-3.47	0.949687	LINC01578
230156_x_at	0.0419	-2.0658	-3.94486	0.884454	LINC01578
1554455_at	0.00154	-3.2738	-1.19124	0.659633	LINS1
212086_x_at	0.0118	2.57458	-2.91245	-0.615626	LMNA
216841_s_at	0.000581	-3.5766	-0.34867	1.13498	LOC100129518///SOD2
215078_at	0.00166	-3.25119	-1.25193	0.869383	LOC100129518///SOD2
217320_at	0.000376	-3.70619	0.02823	0.734025	LOC100293211
236203_at	0.0178	-2.4163	-3.25463	0.727078	LOC100509457///HLA-DQA1
212671_s_at	0.00477	-2.89962	-2.1534	0.741539	LOC100509457///HLA-DQA2///HLA-DQA1
226440_at	0.000123	-4.02784	1.00297	0.589377	LOC100653247///DUSP22
229872_s_at	0.00113	-3.37333	-0.92034	0.790898	LOC100996740
215498_s_at	0.04	2.08608	-3.90753	-0.630288	LOC100996792///MAP2K3
204670_x_at	0.000241	-3.83587	0.41465	0.945601	LOC100996809///HLA-DRB4///HLA-DRB1
231989_s_at	0.0137	-2.51706	-3.03892	0.736983	LOC101060604///NPIPA5///SMG1P3///NPIPB5///SMG1P1///LOC613037///NPIPB4///SLC7A5P1///NPIPB3
212998_x_at	0.00048	-3.63353	-0.18425	0.831193	LOC101060835///HLA-DQB1
212999_x_at	0.00574	-2.83495	-2.31029	0.663568	LOC101060835///HLA-DQB1
200944_s_at	0.0322	-2.1782	-3.73388	0.625309	LOC101927733///HMGN1
236787_at	4.92e-07	-5.45109	5.86684	0.624947	LOC101928173
217260_x_at	5.77e-05	-4.23737	1.66614	1.51801	LOC102723479
241799_x_at	0.0159	2.46179	-3.15819	-0.648878	LOC102725022
1569607_s_at	0.0104	-2.62273	-2.80473	0.844922	LOC102725051///LOC102723891///ANKRD20A4///ANKRD20A2///ANKRD20A3///ANKRD20A5P///ANKRD20A11P///ANKRD20A9P///ANKRD20A1
217281_x_at	0.0012	-3.35332	-0.97529	0.675787	LOC102725526///IGHV4-31///IGHM///IGHG3///IGHG2///IGHG1///IGHA2///IGHA1///IGH
1568609_s_at	0.00122	-3.34735	-0.99164	0.807916	LOC103091866///LINC00623///LINC01138///LINC00869
1560162_at	0.00215	3.16595	-1.47783	-0.700087	LOC643549
1569110_x_at	0.03	-2.20825	-3.67579	0.605822	LOC728613
228529_at	0.00762	-2.73432	-2.54868	0.651467	LSM8
220044_x_at	0.0103	-2.6262	-2.7969	0.816856	LUC7L3
206584_at	0.00125	-3.34135	-1.00805	0.648503	LY96
213975_s_at	3.37e-06	-4.97893	4.1683	1.79927	LYZ
1555745_a_at	7.33e-06	-4.78192	3.48203	0.917907	LYZ
226385_s_at	0.0376	-2.11296	-3.85755	0.730494	MALSU1
221760_at	0.0199	-2.37297	-3.34506	0.601286	MAN1A1
208785_s_at	0.00147	-3.28823	-1.15234	0.593596	MAP1LC3B
225927_at	0.0405	-2.08131	-3.91634	0.641393	MAP3K1
224621_at	0.0282	-2.2331	-3.62724	0.711596	MAPK1
203842_s_at	0.0113	2.58981	-2.87855	-0.594533	MAPRE3
215661_at	0.0127	2.54722	-2.97291	-0.613714	MAST2
233015_at	0.00151	-3.27987	-1.1749	0.705611	MBNL1
220094_s_at	0.0159	-2.46187	-3.15801	0.615662	MCUR1
1559942_at	0.00791	-2.72104	-2.57961	0.752292	MDFIC
227505_at	0.00886	-2.67996	-2.67453	0.667188	MED28
236241_at	0.0403	-2.08307	-3.9131	0.619731	MED31
235552_at	0.00473	-2.90206	-2.14741	0.662373	METTL14
221570_s_at	0.0334	-2.1624	-3.76413	0.664447	METTL5
207761_s_at	0.0406	-2.07924	-3.92017	0.617281	METTL7A
236885_at	0.0154	2.47286	-3.13448	-0.603799	MEX3A
218247_s_at	0.0319	-2.18214	-3.72631	0.659429	MEX3C
1555105_a_at	0.0102	-2.62701	-2.79506	0.729534	MIER1
200912_s_at	0.0494	-1.99442	-4.07365	0.719973	MIR1248///SNORA81///SNORA4///SNORD2///SNORA63///EIF4A2
222728_s_at	0.0108	-2.60664	-2.84091	0.838056	MIR1304///SNORD5///SNORA32///SNORA40///SNORA18///SNORA1///SNORA8///TAF1D
221580_s_at	0.0286	-2.22708	-3.63905	0.596594	MIR1304///SNORD5///SNORA32///SNORA40///SNORA18///SNORA1///SNORA8///TAF1D
229437_at	0.000737	-3.50437	-0.55459	0.623183	MIR155///MIR155HG
231061_at	0.0259	-2.26844	-3.55736	0.779939	MIR302B
211692_s_at	0.0159	2.46108	-3.1597	-0.662254	MIR3190///MIR3191///BBC3
224566_at	0.0241	-2.29742	-3.49933	0.876007	MIR612///NEAT1
211430_s_at	0.000347	-3.72963	0.0974	1.24122	MIR8071-2///MIR8071-1///IGHV4-31///IGHM///IGHG2///IGHG1
218211_s_at	0.0165	2.44597	-3.1919	-0.735585	MLPH
203876_s_at	0.00848	2.69595	-2.63772	-0.6373	MMP11
201299_s_at	0.00923	-2.66493	-2.70894	0.708175	MOB1A
226818_at	0.00128	-3.3337	-1.02893	0.70068	MPEG1
225041_at	0.00323	-3.03201	-1.82341	0.710459	MPHOSPH8
203152_at	0.00491	-2.88969	-2.17765	0.59705	MRPL40
217919_s_at	0.0126	-2.54831	-2.97051	0.654371	MRPL42
228592_at	0.000406	-3.68381	-0.03755	0.838607	MS4A1
210356_x_at	0.00108	-3.38558	-0.88658	0.767069	MS4A1
217418_x_at	0.00186	-3.21426	-1.35035	0.686681	MS4A1
200600_at	0.0128	-2.54459	-2.97871	0.710327	MSN
1554494_at	0.00998	-2.63623	-2.77423	0.67345	MTHFSD
225232_at	0.0139	-2.51198	-3.04999	0.749648	MTMR12
1556175_at	0.0143	-2.50294	-3.06961	0.947942	MTSS1L
204994_at	0.000474	-3.63764	-0.17233	0.701479	MX2
212372_at	0.005	-2.88319	-2.19353	0.607812	MYH10
201058_s_at	0.00262	3.10152	-1.64551	-0.622558	MYL9
32069_at	0.0108	-2.60599	-2.84237	0.859117	N4BP1
235047_x_at	0.0181	2.40973	-3.26842	-0.673568	NACC1
208918_s_at	0.0366	-2.12407	-3.83674	0.618378	NADK
222599_s_at	0.000312	3.76125	0.19118	-0.715034	NAV2
202907_s_at	0.0291	-2.22087	-3.65119	0.733427	NBN
213612_x_at	0.0123	-2.55768	-2.94986	0.598772	NBPF20///NBPF10///NBPF8///NBPF9///NBPF15///NBPF12///NBPF14
237917_at	0.00754	-2.73826	-2.53949	0.997706	NBPF8
207700_s_at	0.00367	-2.98859	-1.93292	0.677315	NCOA3
217800_s_at	0.0373	-2.11641	-3.85109	0.733183	NDFIP1
218200_s_at	0.0108	-2.60554	-2.84337	0.594864	NDUFB2
212530_at	0.0351	-2.14151	-3.80384	0.790592	NEK7
1569594_a_at	0.0191	-2.38997	-3.30974	0.69941	NEMF
225281_at	0.00216	-3.16528	-1.47958	0.683441	NEPRO
201502_s_at	0.000208	-3.87926	0.54593	0.882831	NFKBIA
242352_at	0.0111	-2.59605	-2.86463	0.825509	NIPBL
213915_at	3.83e-06	-4.94634	4.05379	0.691038	NKG7
226474_at	9.17e-07	-5.30047	5.31737	1.15824	NLRC5
211951_at	0.000907	-3.44054	-0.73402	0.826693	NOLC1
224597_at	0.00918	-2.66714	-2.70389	0.665926	NORAD
211671_s_at	0.0118	-2.57436	-2.91294	0.655459	NR3C1
219067_s_at	0.00155	-3.27318	-1.19291	0.655907	NSMCE4A
213061_s_at	0.0329	-2.1697	-3.75019	0.586852	NTAN1
222512_at	9.21e-05	-4.10871	1.2564	0.625367	NUB1
1557071_s_at	0.000318	-3.75565	0.17451	0.945554	NUB1
202900_s_at	0.00425	-2.93874	-2.0571	0.880756	NUP88
202869_at	0.00014	-3.99177	0.89097	0.698443	OAS1
228607_at	7.84e-05	-4.15314	1.397	0.602105	OAS2
204972_at	0.000471	-3.63929	-0.16752	0.736131	OAS2
200077_s_at	0.0375	-2.11345	-3.85664	0.67523	OAZ1
238326_at	0.0218	2.33779	-3.41744	-0.694482	ODF3B
202074_s_at	8.09e-05	-4.14446	1.36945	0.752224	OPTN
228985_at	0.00961	-2.6504	-2.74207	0.74453	OSBPL8
218047_at	0.0138	-2.51511	-3.04318	0.590106	OSBPL9
210448_s_at	0.000107	-4.06658	1.12398	0.653147	P2RX5
225626_at	0.00315	-3.04071	-1.80132	0.64034	PAG1
202759_s_at	0.0148	-2.48833	-3.10119	0.739398	PALM2-AKAP2///AKAP2
226694_at	0.0389	-2.09768	-3.88604	0.684264	PALM2-AKAP2///AKAP2
228569_at	0.00589	-2.82564	-2.33263	0.598486	PAPOLA
1553380_at	0.000195	-3.89659	0.59867	0.801759	PARP15
221969_at	0.000305	-3.7682	0.21186	0.663893	PAX5
212148_at	0.0369	-2.12117	-3.84218	0.74968	PBX1
226326_at	0.00449	-2.9201	-2.10311	0.655126	PCGF5
1554868_s_at	0.0112	-2.59413	-2.86891	0.670479	PCNP
202273_at	0.000824	3.46987	-0.65187	-0.669783	PDGFRB
210825_s_at	0.0164	-2.44931	-3.18479	0.768465	PEBP1
202464_s_at	0.0219	-2.33472	-3.4237	0.708068	PFKFB3
219225_at	0.00326	-3.02939	-1.83006	0.637596	PGBD5
225367_at	0.014	-2.51044	-3.05334	0.600385	PGM2
230098_at	0.0142	-2.50374	-3.06787	0.689786	PHF20L1
213074_at	0.0177	-2.42031	-3.24618	0.660794	PHIP
217862_at	0.0204	-2.36367	-3.36427	0.644018	PIAS1
1553694_a_at	0.0366	-2.12411	-3.83665	0.657772	PIK3C2A
219014_at	9.12e-05	-4.11128	1.2645	0.779237	PLAC8
203471_s_at	0.00026	-3.81393	0.34863	0.635732	PLEK
225136_at	6.23e-05	-4.21657	1.59937	0.758836	PLEKHA2
227659_at	0.018	-2.4137	-3.26009	0.650442	PLEKHA3
237646_x_at	0.0194	2.3842	-3.32174	-0.654789	PLEKHG5
226150_at	0.00234	-3.13958	-1.54677	0.752424	PLPP5
208890_s_at	0.000222	3.85982	0.48699	-0.651466	PLXNB2
1555837_s_at	0.0284	-2.22974	-3.63383	0.613976	POLR2B
202306_at	0.031	-2.19428	-3.70289	0.64283	POLR2G
205267_at	0.000202	-3.8877	0.57159	0.848436	POU2AF1
225073_at	0.00931	-2.66203	-2.71557	0.772904	PPHLN1
200967_at	0.00843	-2.69783	-2.63339	1.03866	PPIB
208994_s_at	0.0076	-2.73539	-2.54619	0.613007	PPIG
224692_at	0.0309	-2.19514	-3.70122	0.620867	PPP1R15B
203529_at	0.017	-2.4351	-3.21496	0.80115	PPP6C
222467_s_at	0.0343	-2.15117	-3.78553	0.626477	PPP6R3
225213_at	0.0173	-2.42897	-3.22792	0.657715	PPTC7
203057_s_at	0.0268	-2.25405	-3.58592	0.615369	PRDM2
201619_at	0.0485	-2.00181	-4.06052	0.653065	PRDX3
200845_s_at	0.00997	-2.6369	-2.7727	0.605016	PRDX6
209685_s_at	1.1e-05	-4.67686	3.12208	0.601039	PRKCB
232001_at	7.76e-05	-4.15595	1.40593	0.862174	PRKCQ-AS1
211084_x_at	0.000452	-3.65163	-0.13162	0.994148	PRKD3
235987_at	0.00197	-3.19441	-1.4029	0.827875	PRKXP1
201300_s_at	0.0303	-2.20358	-3.68487	0.768875	PRNP
217794_at	2.87e-05	4.42606	2.28096	-0.612798	PRR13
214201_x_at	0.0132	2.53172	-3.00692	-0.702703	PRRC2A
239432_at	0.0147	-2.4914	-3.09456	0.595724	PSMA3-AS1
203396_at	0.0103	-2.6241	-2.80163	0.671482	PSMA4
228204_at	0.00272	-3.08882	-1.67826	0.730406	PSMB4
202243_s_at	0.00475	-2.90087	-2.15032	0.905124	PSMB4
201068_s_at	0.018	-2.41368	-3.26013	0.608989	PSMC2
201699_at	0.0366	-2.1243	-3.8363	0.607086	PSMC6
202753_at	0.00486	-2.89277	-2.17014	0.675523	PSMD6
200814_at	0.000364	-3.71552	0.05572	0.9009	PSME1
209852_x_at	0.034	-2.15556	-3.77718	0.62504	PSME3
206278_at	0.0131	2.5338	-3.00237	-0.592136	PTAFR
213136_at	0.00276	-3.08502	-1.68803	0.707118	PTPN2
208010_s_at	0.00013	-4.01175	0.95294	0.666759	PTPN22
207238_s_at	0.00057	-3.58241	-0.33197	0.730905	PTPRC
212587_s_at	0.00201	-3.18841	-1.41875	0.618932	PTPRC
238051_x_at	0.0173	2.42867	-3.22856	-0.606237	PWWP2B
200863_s_at	0.0167	-2.44096	-3.20253	0.843178	RAB11A
210951_x_at	0.00326	-3.02914	-1.83068	0.612303	RAB27A
227003_at	0.0215	-2.34249	-3.40782	0.76873	RAB28
211961_s_at	0.0134	-2.52581	-3.01985	0.764679	RAB7A
211960_s_at	0.0296	-2.21349	-3.66559	0.656083	RAB7A
213982_s_at	0.000533	-3.60237	-0.27448	0.965237	RABGAP1L
203020_at	0.00292	-3.06549	-1.73811	0.732928	RABGAP1L
214435_x_at	0.0165	-2.44657	-3.19063	0.634725	RALA
202844_s_at	0.0138	-2.51622	-3.04077	0.691312	RALBP1
221915_s_at	0.0117	-2.57767	-2.90559	0.667893	RANBP1
202362_at	0.0126	-2.55028	-2.96619	0.638152	RAP1A
225188_at	0.0349	-2.14435	-3.79847	0.833288	RAPH1
205590_at	0.00202	-3.18709	-1.42221	0.599838	RASGRP1
244656_at	0.0247	2.28722	-3.51982	-0.607917	RASL10B
230466_s_at	0.00782	-2.72496	-2.5705	1.21389	RASSF3
228030_at	0.0024	-3.13015	-1.57133	0.772011	RBM6
215127_s_at	0.0468	-2.01742	-4.03261	0.72198	RBMS1
219864_s_at	0.00348	-3.00669	-1.88741	0.619506	RCAN3
218344_s_at	0.0154	-2.47443	-3.13111	0.615356	RCOR3
1552378_s_at	0.0074	-2.74496	-2.52382	0.782795	RDH10
227467_at	0.0209	-2.35499	-3.38216	0.597885	RDH10
213734_at	0.0375	-2.11377	-3.85604	0.659353	RFC5
214000_s_at	0.00716	-2.75687	-2.49587	1.02673	RGS10
210429_at	0.00649	-2.79156	-2.41395	0.645728	RHD
214449_s_at	0.011	-2.60125	-2.85298	0.589	RHOQ
228248_at	0.00628	-2.80349	-2.38558	0.750112	RICTOR
211678_s_at	0.00321	-3.03375	-1.81898	0.654251	RNF114
212742_at	0.00716	-2.75665	-2.49639	0.663789	RNF115
228153_at	0.039	-2.09652	-3.88819	0.610301	RNF144B
213038_at	0.000535	-3.60117	-0.27795	0.756175	RNF19B
36564_at	0.00164	-3.2548	-1.24225	0.696421	RNF19B
231956_at	2.53e-05	-4.4595	2.39156	0.726536	RNF213
224191_x_at	0.0156	-2.46919	-3.14235	0.629943	ROPN1
231535_x_at	0.0262	-2.26252	-3.56913	0.682697	ROPN1
220425_x_at	0.0366	-2.12432	-3.83626	0.674723	ROPN1B
210479_s_at	0.00208	-3.17785	-1.44656	0.693803	RORA
240951_at	0.00563	-2.84177	-2.29388	0.60599	RORA
213964_x_at	0.0104	-2.6209	-2.80886	0.794945	RPARP-AS1
200025_s_at	0.034	-2.15503	-3.77818	0.889669	RPL27
213399_x_at	0.0264	-2.2601	-3.57394	0.613041	RPN2
213491_x_at	0.0334	-2.16221	-3.7645	0.588515	RPN2
201094_at	0.0204	-2.36284	-3.36599	0.940456	RPS29
213801_x_at	0.0223	-2.32907	-3.43523	0.758304	RPSAP19///RPSAP9///SNORA6///RPSAP58///SNORA62///RPSA
204198_s_at	0.000506	-3.61801	-0.22927	0.687829	RUNX3
226714_at	0.0051	2.87598	-2.21106	-0.606224	SAMD4B
228531_at	0.00052	-3.60976	-0.25314	0.849835	SAMD9
226603_at	2.16e-06	-5.08933	4.55897	1.27915	SAMD9L
235643_at	2.54e-06	-5.04896	4.41562	0.925445	SAMD9L
204502_at	0.000378	-3.70479	0.02408	0.697461	SAMHD1
235964_x_at	0.00725	-2.75224	-2.50675	0.704879	SAMHD1
222831_at	0.0236	2.30642	-3.48119	-0.625979	SAP30L
200847_s_at	0.0112	-2.59428	-2.86858	0.683904	SARAF
210592_s_at	0.0331	-2.16718	-3.755	0.634409	SAT1
203455_s_at	0.0444	-2.0411	-3.9899	0.705049	SAT1
1554089_s_at	0.0139	-2.51189	-3.05019	0.69308	SBDSP1///SBDS
201646_at	0.0353	-2.13963	-3.8074	0.600088	SCARB2
203453_at	6.65e-05	4.19869	1.54211	-0.804337	SCNN1A
217264_s_at	0.00376	2.98071	-1.95266	-0.590744	SCNN1A
218217_at	0.00263	-3.10047	-1.64823	0.600572	SCPEP1
228407_at	0.0195	2.38225	-3.32581	-0.627378	SCUBE3
228408_s_at	0.0179	-2.41441	-3.2586	0.666457	SDAD1
200958_s_at	0.0486	-2.00123	-4.06155	0.590227	SDCBP
201290_at	0.00873	-2.68525	-2.66237	0.720921	SEC11A
201582_at	0.0012	-3.35416	-0.97299	0.593378	SEC23B
210293_s_at	0.0209	-2.354	-3.38419	0.607162	SEC23B
224250_s_at	0.0139	-2.51221	-3.04948	0.660781	SECISBP2
212314_at	0.000185	-3.91195	0.64552	1.21094	SEL1L3
204563_at	0.000401	-3.68748	-0.02679	0.699615	SELL
209730_at	0.0163	2.45198	-3.17911	-0.609318	SEMA3F
201427_s_at	0.0324	-2.17502	-3.73999	0.737499	SEPP1
210466_s_at	0.0202	-2.36716	-3.35706	0.70203	SERBP1
202833_s_at	0.00332	-3.02283	-1.84665	0.689158	SERPINA1
213572_s_at	0.00676	-2.77714	-2.44809	0.763949	SERPINB1
212493_s_at	0.0145	-2.4962	-3.08421	0.929823	SETD2
238404_x_at	0.00863	2.6897	-2.65213	-0.610584	SEZ6L2
37462_i_at	0.00101	3.40613	-0.82976	-0.65678	SF3A2
201586_s_at	0.016	-2.45876	-3.16464	0.609831	SFPQ
225356_at	0.0182	-2.40821	-3.27162	0.744579	SFT2D2
209090_s_at	0.0125	-2.55202	-2.96235	0.674655	SH3GLB1
214096_s_at	0.0194	-2.38433	-3.32148	0.63143	SHMT2
208078_s_at	0.0115	-2.58269	-2.89442	0.604891	SIK1
204362_at	0.0311	-2.19316	-3.70506	0.624054	SKAP2
200718_s_at	0.0479	-2.00748	-4.05039	0.851739	SKP1
203761_at	0.000127	-4.01865	0.97437	0.666438	SLA
219159_s_at	0.000122	-4.02991	1.00941	0.98945	SLAMF7
222838_at	0.0025	-3.11744	-1.60431	0.647888	SLAMF7
219386_s_at	3.8e-06	-4.9487	4.06207	0.767959	SLAMF8
1568813_at	0.000988	-3.41398	-0.80798	0.627568	SLC16A1-AS1
207057_at	0.0336	-2.16064	-3.7675	0.753628	SLC16A7
230494_at	0.0217	-2.33946	-3.41401	0.586335	SLC20A1
231664_at	0.00186	3.21277	-1.3543	-0.60872	SLC25A29
202499_s_at	0.0179	-2.41591	-3.25545	0.590328	SLC2A3
209266_s_at	0.00924	2.66459	-2.70971	-0.659952	SLC39A8
223044_at	0.0131	-2.53574	-2.99812	0.592716	SLC40A1
216611_s_at	0.00235	3.13755	-1.55207	-0.612051	SLC6A2
228754_at	0.00355	-2.99995	-1.90438	0.728748	SLC6A6
1553055_a_at	0.00022	-3.86236	0.49469	0.702979	SLFN5
203075_at	0.0177	-2.42006	-3.24671	0.630741	SMAD2
217707_x_at	0.00224	-3.15274	-1.51242	1.02227	SMARCA2
228926_s_at	0.00945	-2.65661	-2.72793	0.668995	SMARCA2
206543_at	0.0288	-2.22508	-3.64296	0.711972	SMARCA2
213720_s_at	0.0154	-2.47387	-3.1323	0.715082	SMARCA4
201589_at	0.0106	-2.6125	-2.82775	0.587419	SMC1A
209258_s_at	0.0024	-3.13013	-1.57139	0.635879	SMC3
209257_s_at	0.00346	-3.00853	-1.88277	0.600462	SMC3
209259_s_at	0.0211	-2.35068	-3.39102	0.589959	SMC3
1558747_at	0.000452	-3.65153	-0.1319	0.992735	SMCHD1
241621_at	0.000787	-3.48421	-0.61153	0.97202	SMCHD1
205596_s_at	0.00353	-3.0023	-1.89848	0.801749	SMURF2
230820_at	0.00403	-2.95728	-2.01112	0.707131	SMURF2
214363_s_at	0.0173	-2.4279	-3.23018	1.0544	SNHG4///MATR3
223773_s_at	0.000216	-3.86844	0.5131	0.905801	SNORA16A///SNORA61///SNORA44///SNHG12
208687_x_at	0.0214	-2.34515	-3.40237	0.631225	SNORD14D///SNORD14C///HSPA8
221891_x_at	0.0348	-2.14559	-3.79612	0.599485	SNORD14D///SNORD14C///HSPA8
209181_s_at	0.0255	-2.27473	-3.54482	0.736589	SNORD45C///SNORD45A///SNORD45B///RABGGTB
213121_at	0.00951	2.65425	-2.73331	-0.736561	SNRNP70
206055_s_at	0.00867	-2.68772	-2.65669	1.19892	SNRPA1
229980_s_at	0.0101	-2.63158	-2.78474	0.778725	SNX5
222410_s_at	0.00737	-2.74655	-2.5201	0.688722	SNX6
227697_at	0.00908	-2.67086	-2.69538	0.699795	SOCS3
200642_at	0.00154	-3.27507	-1.18781	0.80285	SOD1
1566342_at	0.00252	-3.11514	-1.61028	1.45232	SOD2
210218_s_at	3.02e-05	-4.41188	2.2342	0.722149	SP100
208012_x_at	6.7e-06	-4.80485	3.56119	0.888462	SP110
209762_x_at	0.000101	-4.08251	1.17393	0.807053	SP110
223980_s_at	0.000248	-3.82839	0.39209	0.659516	SP110
207777_s_at	4.45e-06	-4.90877	3.92229	0.604544	SP140
1558641_at	0.00355	3.00039	-1.90329	-0.69627	SPATA24
230775_s_at	0.0125	-2.55272	-2.96081	0.669982	SPG20
226353_at	0.0197	-2.37777	-3.33511	0.603006	SPPL2A
230046_at	0.0162	2.45492	-3.17283	-0.602121	SPRED3
226765_at	0.0115	-2.58269	-2.89443	0.781373	SPTBN1
204675_at	0.0154	-2.47452	-3.13092	0.590972	SRD5A1
201858_s_at	0.00326	-3.02912	-1.83073	0.666406	SRGN
201859_at	0.0298	-2.21042	-3.67158	0.700917	SRGN
200686_s_at	0.0462	-2.02354	-4.0216	0.637758	SRSF11
239511_s_at	0.00696	-2.76688	-2.47232	0.884904	SRSF4
241245_at	0.0117	-2.57672	-2.90769	1.12664	SRSF4
214141_x_at	0.000494	-3.62534	-0.20803	0.677403	SRSF7
201138_s_at	0.0236	-2.30599	-3.48204	0.645911	SSB
209022_at	0.0259	-2.26777	-3.55869	0.592331	STAG2
AFFX-HUMISGF3A/M97935_MA_at	5.95e-07	-5.40532	5.69918	0.956276	STAT1
AFFX-HUMISGF3A/M97935_3_at	2.45e-05	-4.46715	2.41695	1.41674	STAT1
200887_s_at	9.66e-05	-4.09528	1.2141	1.25798	STAT1
209969_s_at	0.000138	-3.99561	0.90288	0.97702	STAT1
AFFX-HUMISGF3A/M97935_MB_at	0.000179	-3.92207	0.67646	0.827554	STAT1
AFFX-HUMISGF3A/M97935_5_at	0.00052	-3.60978	-0.25307	0.887305	STAT1
205214_at	0.000215	-3.869	0.51481	1.10731	STK17B
243981_at	0.000208	-3.8792	0.54576	0.726138	STK4
1569791_at	0.000548	-3.59414	-0.29823	0.750763	STK4
225364_at	0.00757	-2.73672	-2.54309	0.724171	STK4
224700_at	0.00724	-2.75302	-2.50492	0.754578	STT3B
224587_at	0.00966	-2.64833	-2.74677	0.749853	SUB1
224586_x_at	0.0202	-2.36841	-3.35448	0.714053	SUB1
212857_x_at	0.0382	-2.10586	-3.87081	0.643062	SUB1
1554311_a_at	0.0102	-2.62772	-2.79346	0.882468	SUPT6H
209447_at	8.44e-05	-4.13293	1.33291	0.611935	SYNE1
202286_s_at	0.0491	-1.99655	-4.06987	0.886953	TACSTD2
229723_at	3.85e-05	-4.34725	2.02219	1.06543	TAGAP
202307_s_at	2.26e-05	-4.48893	2.48932	0.788551	TAP1
225973_at	0.0008	-3.47903	-0.6261	0.77828	TAP2
1555565_s_at	0.000145	-3.9817	0.85983	0.589499	TAPBP
212761_at	0.0486	-2.00166	-4.06078	0.730347	TCF7L2
203448_s_at	0.00647	-2.79299	-2.41055	0.614619	TERF1
218104_at	0.00934	-2.66065	-2.71871	0.645325	TEX10
1553394_a_at	0.0375	2.11344	-3.85665	-0.716894	TFAP2B
208691_at	0.0223	-2.32879	-3.43579	1.105	TFRC
217835_x_at	0.00641	-2.79637	-2.40252	0.611981	TGIF2-C20orf24///C20orf24
206555_s_at	0.0196	-2.37882	-3.33292	0.636037	THUMPD1
225741_at	0.00649	-2.79195	-2.413	0.972491	THUMPD3
203254_s_at	0.00671	-2.77983	-2.44175	0.664841	TLN1
213883_s_at	0.0126	-2.55012	-2.96653	0.839952	TM2D1
215034_s_at	0.0317	-2.18464	-3.7215	0.879236	TM4SF1
222399_s_at	0.0338	-2.15758	-3.77334	0.591449	TM9SF3
223892_s_at	0.00667	-2.78181	-2.43706	0.906639	TMBIM4
222845_x_at	0.0142	-2.5039	-3.06753	0.734052	TMBIM4
240304_s_at	0.0122	2.56186	-2.94063	-0.849156	TMC5
239662_x_at	0.0237	2.30305	-3.48799	-0.619087	TMCC1
235490_at	0.00403	-2.95739	-2.01084	1.01588	TMEM107
211967_at	0.0145	-2.49547	-3.08578	0.711082	TMEM123
223106_at	0.0332	-2.16535	-3.75851	0.717734	TMEM14C
201001_s_at	0.0125	-2.55365	-2.95876	0.757472	TMEM189-UBE2V1///TMEM189///UBE2V2///UBE2V1
202700_s_at	0.00928	2.66316	-2.71299	-0.644697	TMEM63A
202687_s_at	0.00853	-2.69357	-2.64321	0.636196	TNFSF10
214329_x_at	0.0105	-2.61846	-2.81435	0.753251	TNFSF10
223502_s_at	4.47e-05	-4.30655	1.88968	0.909575	TNFSF13B
1557278_s_at	0.00925	-2.66412	-2.71079	0.669728	TNPO1
242187_s_at	0.00922	2.66531	-2.70808	-0.764399	TNRC18
225036_at	0.0354	-2.1387	-3.80915	0.634423	TOMM5
211987_at	0.0197	-2.37685	-3.33702	0.677662	TOP2B
222976_s_at	0.0304	-2.20267	-3.68663	0.686288	TPM3
209671_x_at	9.67e-06	-4.71077	3.2378	0.60445	TRAC
205599_at	2.87e-05	-4.42569	2.27974	0.593667	TRAF1
215275_at	0.00058	-3.577	-0.34751	0.679404	TRAF3IP3
213193_x_at	9.22e-06	-4.72292	3.27935	0.903697	TRBC1
210915_x_at	0.000111	-4.05658	1.09266	0.704741	TRBC1
216191_s_at	6.75e-05	-4.19449	1.5287	0.898152	TRDV3
239237_at	7.45e-05	-4.16739	1.4423	0.712787	TRG-AS1
213293_s_at	0.000174	-3.9305	0.70226	0.773233	TRIM22
210266_s_at	0.00855	-2.69291	-2.64472	0.754885	TRIM33
231161_x_at	0.0109	2.60354	-2.84785	-0.727707	TRIM8
224409_s_at	0.00844	2.69757	-2.63398	-0.587671	TSSK6
217964_at	0.00601	-2.81876	-2.34912	0.689132	TTC19
224674_at	0.000177	3.92493	0.6852	-0.652196	TTYH3
223017_at	0.028	-2.23662	-3.62032	0.602178	TXNDC12
201588_at	0.0384	-2.1034	-3.87539	0.70649	TXNL1
205890_s_at	1.87e-06	-5.12531	4.68717	1.65097	UBD///GABBR1
202333_s_at	0.0083	-2.70345	-2.62039	0.766217	UBE2B
209141_at	0.0228	-2.31952	-3.45465	0.601843	UBE2G1
212751_at	0.0203	-2.36659	-3.35824	0.586899	UBE2N
222989_s_at	0.00536	-2.85896	-2.25237	0.609476	UBQLN1
230029_x_at	0.026	-2.26582	-3.56256	0.71542	UBR3
201387_s_at	0.0146	-2.49479	-3.08725	0.673533	UCHL1
227740_at	0.00737	-2.74657	-2.52003	0.796894	UHMK1
226899_at	0.000209	3.87687	0.53867	-0.730215	UNC5B
225413_at	0.0159	-2.46039	-3.16116	0.993347	USMG5
202413_s_at	0.0176	-2.42086	-3.24503	0.588041	USP1
209136_s_at	0.00313	-3.04312	-1.79519	0.677016	USP10
233595_at	0.00523	-2.86727	-2.23222	0.60545	USP34
202682_s_at	0.0123	-2.55756	-2.95013	0.709804	USP4
220079_s_at	0.00279	-3.08098	-1.69841	0.979724	USP48
225925_s_at	0.00402	-2.95778	-2.00986	0.643521	USP48
229812_at	0.0279	-2.23735	-3.61889	0.629059	USP48
208780_x_at	0.049	-1.99743	-4.06831	0.602456	VAPA
209268_at	0.0127	-2.54702	-2.97336	0.602854	VPS45
233656_s_at	0.00462	-2.91059	-2.12649	0.657848	VPS54
222390_at	0.0226	-2.32383	-3.4459	0.633814	WAC
200628_s_at	3.39e-06	-4.97724	4.16236	0.802934	WARS
200629_at	0.000559	-3.58822	-0.31527	0.666913	WARS
218090_s_at	0.000687	-3.52552	-0.4946	0.629916	WDR11
229694_at	0.0113	-2.59007	-2.87797	0.72721	WDR11
202664_at	0.000503	-3.61978	-0.22414	0.673315	WIPF1
229630_s_at	0.0138	-2.514	-3.04559	0.714181	WTAP
228617_at	0.012	-2.56944	-2.92384	0.596292	XAF1
212160_at	0.0238	-2.30273	-3.48862	0.633943	XPOT
225814_at	0.00358	-2.997	-1.91179	1.0254	XRN1
201352_at	0.0161	-2.45638	-3.16973	0.775055	YME1L1
217783_s_at	0.00979	-2.6435	-2.75774	0.664226	YPEL5
212455_at	0.0172	-2.43171	-3.22212	0.588803	YTHDC1
208743_s_at	0.0267	-2.25597	-3.58211	0.622046	YWHAB
200638_s_at	0.0494	-1.99408	-4.07426	0.989172	YWHAZ
200047_s_at	0.0241	-2.29797	-3.49823	0.74632	YY1
213376_at	0.000671	-3.53269	-0.47423	0.652997	ZBTB1
226255_at	0.0191	-2.39052	-3.3086	0.737264	ZBTB33
1559263_s_at	4.55e-05	-4.30167	1.87384	0.984614	ZC3H12D
201595_s_at	0.0334	-2.16267	-3.76363	0.643859	ZC3H15
243835_at	0.0182	-2.40965	-3.26859	0.722922	ZDHHC21
221613_s_at	0.0193	-2.38462	-3.32088	0.660196	ZFAND6
226227_x_at	0.0117	-2.57699	-2.90711	0.624968	ZFAS1
1553736_at	0.0016	-3.26188	-1.22328	0.593438	ZFC3H1
237463_at	0.015	2.48473	-3.10896	-0.621406	ZFPM1
1554158_at	0.0138	-2.51441	-3.0447	0.633709	ZMYND11
206416_at	0.0236	2.30589	-3.48225	-0.609331	ZNF205
218005_at	0.0216	-2.34023	-3.41245	0.60492	ZNF22
227170_at	0.00915	2.66834	-2.70115	-0.604757	ZNF316
55872_at	0.041	-2.07547	-3.9271	0.640587	ZNF512B
226909_at	0.0159	-2.46103	-3.15979	0.618984	ZNF518B
227122_at	0.00886	-2.68002	-2.67437	0.616953	ZNF791
60794_f_at	0.0135	-2.5241	-3.02359	1.34112	ZNF814
218349_s_at	0.0197	-2.37852	-3.33355	0.606448	ZWILCH

## Sheet: GSE107764
A	P.Value	t	B	logFC	SPOT_ID	NAME
A_16_P39030621	0.0060525	2.88287	-4.08	-0.619937	A_16_P39030621	A1CF
A_16_P33122564	0.0021184	-3.26388	-3.94	0.684762	A_16_P33122564	A2M
A_14_P135955	0.0167185	-2.48676	-4.22	0.596702	A_14_P135955	A2M
A_16_P03239656	0.0277048	-2.27623	-4.29	0.618896	A_16_P03239656	AATF
A_16_P01748317	0.0046112	-2.98394	-4.05	0.832633	A_16_P01748317	ABCB1
A_14_P126535	0.0057121	-2.90454	-4.08	0.65677	A_14_P126535	ABI2
A_16_P36038277	0.0059374	-2.89006	-4.08	0.633082	A_16_P36038277	ABI2
A_18_P17015886	0.0290987	-2.25517	-4.3	0.67892	A_18_P17015886	ABL1
A_16_P02189519	0.0240078	-2.33703	-4.27	0.609396	A_16_P02189519	ABO
A_14_P107707	0.0157635	-2.51062	-4.21	0.680904	A_14_P107707	ABR
A_16_P40807143	0.011363	-2.64114	-4.17	0.592633	A_16_P40807143	ACACA
A_16_P16409445	0.0101098	-2.68687	-4.15	0.681806	A_16_P16409445	ACAD11
A_16_P15782447	0.0071753	-2.81867	-4.11	0.589674	A_16_P15782447	ACOXL
A_16_P15781816	0.0018088	-3.31928	-3.92	0.797444	A_16_P15781816	ACOXL
A_16_P02312858	0.032706	-2.20459	-4.31	0.777971	A_16_P02312858	ACTA2
A_16_P21223248	0.0117268	-2.62873	-4.17	0.603092	A_16_P21223248	ADAMTS5
A_18_P10601293	0.0186982	-2.44102	-4.24	0.676313	A_18_P10601293	ADARB2
A_14_P132239	0.001314	3.43006	-3.88	-0.760134	A_14_P132239	ADCY8
A_16_P16569983	0.031192	-2.22518	-4.3	0.59996	A_16_P16569983	ADD1
A_16_P16786848	0.0220193	-2.37329	-4.26	0.747721	A_16_P16786848	ADH5
A_16_P03411586	0.0113749	2.64073	-4.17	-0.671473	A_16_P03411586	ADNP2
A_16_P15259221	0.0145552	-2.54276	-4.2	0.650547	A_16_P15259221	ADORA3
A_16_P21625466	0.0041532	-3.02234	-4.03	0.611085	A_16_P21625466	AFF2
A_16_P00429399	0.001994	-3.28516	-3.94	0.84892	A_16_P00429399	AFF3
A_16_P16086727	0.0171427	-2.47656	-4.22	0.6447	A_16_P16086727	AGAP1
A_14_P129207	0.0119247	-2.62213	-4.17	0.619834	A_14_P129207	AGAP2
A_16_P18165779	0.0429779	-2.08363	-4.35	0.643244	A_16_P18165779	AGAP3
A_16_P01835574	0.0276424	-2.27719	-4.29	0.631499	A_16_P01835574	AGAP3
A_16_P02977755	0.0018116	-3.31875	-3.92	0.769809	A_16_P02977755	AK7
A_16_P19791179	0.0051685	-2.94176	-4.06	0.776125	A_16_P19791179	AKAP11
A_16_P03427547	0.0494755	-2.01966	-4.37	0.639601	A_16_P03427547	AKAP8
A_16_P18024653	0.0397312	-2.11883	-4.34	0.652708	A_16_P18024653	AKAP9
A_16_P01754222	0.025043	-2.3192	-4.27	0.602613	A_16_P01754222	AKAP9
A_16_P18745538	0.0043043	-3.00926	-4.04	0.749574	A_16_P18745538	AKNA
A_16_P02162574	0.0120161	-2.61911	-4.18	0.639371	A_16_P02162574	AKNA
A_14_P124701	0.0481087	-2.03249	-4.36	0.594414	A_14_P124701	ALDH3A2
A_16_P02461776	0.0403716	-2.11169	-4.34	0.647457	A_16_P02461776	ALDH3B1
A_14_P101643	0.0246273	-2.32628	-4.27	0.682002	A_14_P101643	ALDH3B1
A_16_P19778627	0.0159091	-2.5069	-4.21	0.654146	A_16_P19778627	ALG5
A_16_P01990275	0.0013481	3.42123	-3.89	-0.726238	A_16_P01990275	ANGPT1
A_16_P03204866	0.0151904	-2.52558	-4.21	0.609439	A_16_P03204866	ANKFY1
A_16_P01350314	0.0054604	-2.92134	-4.07	0.646852	A_16_P01350314	ANKHD1
A_16_P18025174	0.0359688	-2.16292	-4.32	0.647818	A_16_P18025174	ANKIB1
A_18_P12556164	0.005997	-2.88632	-4.08	0.806109	A_18_P12556164	ANKRD11
A_16_P20558921	0.0456544	-2.05633	-4.36	0.597763	A_16_P20558921	ANKRD11
A_18_P15302474	0.0096246	-2.70599	-4.15	0.627698	A_18_P15302474	ANKRD32
A_16_P17505266	0.0476569	-2.03679	-4.36	0.617918	A_16_P17505266	ANKS1A
A_16_P01456231	0.0302193	-2.23889	-4.3	0.731346	A_16_P01456231	ANKS1A
A_14_P123646	0.0012231	-3.45468	-3.87	0.765822	A_14_P123646	ANKS6
A_16_P02140706	0.0141211	-2.55491	-4.2	0.782076	A_16_P02140706	ANKS6
A_16_P18708444	0.0360669	-2.16172	-4.32	0.621833	A_16_P18708444	ANKS6
A_16_P19445770	0.0099477	-2.69316	-4.15	0.797867	A_16_P19445770	ANO2
A_16_P02014269	0.0059972	2.88631	-4.08	-0.639633	A_16_P02014269	ANXA13
A_16_P02014197	0.017177	2.47575	-4.22	-0.715018	A_16_P02014197	ANXA13
A_14_P121150	0.0028942	-3.15307	-3.99	0.793621	A_14_P121150	ANXA6
A_16_P00163146	0.0362836	2.15908	-4.32	-0.625949	A_16_P00163146	ANXA9
A_14_P116459	0.0123625	-2.60787	-4.18	0.658582	A_14_P116459	AP1GBP1
A_16_P21393315	0.0138629	-2.56229	-4.19	0.645885	A_16_P21393315	AP1S2
A_16_P21393240	0.01444	-2.54595	-4.2	0.636881	A_16_P21393240	AP1S2
A_16_P03459874	0.0051016	-2.9466	-4.06	0.606423	A_16_P03459874	AP2A1
A_16_P19126869	0.0385858	-2.13185	-4.33	0.637038	A_16_P19126869	AP2A2
A_16_P17177586	0.018963	-2.43523	-4.24	0.597866	A_16_P17177586	AP3B1
A_14_P111095	0.0110622	-2.65167	-4.16	0.599088	A_14_P111095	AP3B1
A_16_P17176934	0.0051692	-2.94171	-4.06	0.634127	A_16_P17176934	AP3B1
A_16_P03027957	0.0059958	-2.8864	-4.08	0.713055	A_16_P03027957	AP4E1
A_16_P03027962	0.0041961	-3.01859	-4.03	0.806957	A_16_P03027962	AP4E1
A_16_P20194923	0.0118904	-2.62326	-4.17	0.630591	A_16_P20194923	APBA2
A_14_P115087	0.001662	-3.3488	-3.91	0.708895	A_14_P115087	APBB1
A_16_P21221318	0.0054066	-2.92503	-4.07	0.650703	A_16_P21221318	APP
A_16_P18885002	0.0331052	-2.1993	-4.31	0.780563	A_16_P18885002	ARHGAP12
A_14_P138009	0.0432921	-2.08035	-4.35	0.770852	A_14_P138009	ARHGAP21
A_18_P18284436	0.0221107	-2.37156	-4.26	0.691202	A_18_P18284436	ARHGAP21
A_14_P103285	0.0041579	3.02193	-4.03	-0.693836	A_14_P103285	ARHGAP30
A_16_P03654034	0.04751	-2.0382	-4.36	0.610844	A_16_P03654034	ARHGAP6
A_16_P03653879	0.0020896	-3.26869	-3.94	0.917552	A_16_P03653879	ARHGAP6
A_16_P21381450	0.0283073	-2.26701	-4.29	0.855645	A_16_P21381450	ARHGAP6
A_16_P03654385	0.0225813	-2.36275	-4.26	0.802903	A_16_P03654385	ARHGAP6
A_16_P21382021	0.0377689	-2.14135	-4.33	0.805236	A_16_P21382021	ARHGAP6
A_16_P21382083	0.0268143	-2.29018	-4.28	0.614319	A_16_P21382083	ARHGAP6
A_16_P03654165	0.0354017	-2.16992	-4.32	0.71277	A_16_P03654165	ARHGAP6
A_16_P03654400	0.0007901	-3.60307	-3.82	1.15913	A_16_P03654400	ARHGAP6
A_16_P38280837	0.0235904	-2.34441	-4.27	0.60101	A_16_P38280837	ARHGEF10
A_16_P00711721	0.0146167	-2.54107	-4.2	0.670886	A_16_P00711721	ARHGEF3
A_16_P16236353	0.0442628	-2.07034	-4.35	0.637513	A_16_P16236353	ARHGEF3
A_16_P37179770	0.0007293	-3.62998	-3.81	0.707627	A_16_P37179770	ARL15
A_16_P37180064	0.0120304	-2.61864	-4.18	0.603385	A_16_P37180064	ARL15
A_16_P17119543	0.0009286	-3.54854	-3.84	0.717791	A_16_P17119543	ARL15
A_18_P24273052	0.0039694	-3.03888	-4.03	0.629723	A_18_P24273052	ARL15
A_16_P17119308	0.0030201	-3.1378	-3.99	0.627301	A_16_P17119308	ARL15
A_16_P40811387	0.0179404	-2.45799	-4.23	0.665297	A_16_P40811387	ARL5C
A_16_P00978786	0.044264	-2.07033	-4.35	0.594184	A_16_P00978786	ARL9
A_18_P10668413	0.0392366	-2.12441	-4.34	0.700987	A_18_P10668413	ARMC3
A_14_P100474	0.0452532	-2.06033	-4.35	0.649547	A_14_P100474	ARSB
A_18_P15301674	0.023726	-2.342	-4.27	0.674174	A_18_P15301674	ARSK
A_16_P03601679	0.0076614	2.79374	-4.12	-0.869578	A_16_P03601679	ARVCF
A_16_P21281367	0.043149	2.08184	-4.35	-0.641599	A_16_P21281367	ARVCF
A_16_P02023727	0.0050089	2.95339	-4.06	-0.628314	A_16_P02023727	ASAP1
A_16_P02023656	0.0177774	2.46172	-4.23	-0.631694	A_16_P02023656	ASAP1
A_16_P18488471	0.008343	2.76113	-4.13	-0.595671	A_16_P18488471	ASAP1
A_16_P15303293	0.0038027	3.05452	-4.02	-0.607591	A_16_P15303293	ASH1L
A_16_P35316545	0.00513	2.94454	-4.06	-0.613741	A_16_P35316545	ASH1L
A_16_P00198291	0.0080358	2.77551	-4.12	-0.622701	A_16_P00198291	ASTN1
A_16_P00198111	0.0246528	2.32584	-4.27	-0.633177	A_16_P00198111	ASTN1
A_16_P38853315	0.0407559	-2.10746	-4.34	0.636743	A_16_P38853315	ASTN2
A_16_P15585488	0.0119393	-2.62164	-4.17	0.814546	A_16_P15585488	ATAD2B
A_16_P03416077	0.0388643	2.12865	-4.33	-0.633017	A_16_P03416077	ATCAY
A_14_P109514	0.0028906	-3.15351	-3.99	0.701511	A_14_P109514	ATG12
A_16_P40297306	0.0046002	-2.98482	-4.05	0.854473	A_16_P40297306	ATG2B
A_16_P01550289	0.0384254	-2.1337	-4.33	0.601199	A_16_P01550289	ATG5
A_14_P110964	0.0144114	-2.54675	-4.2	0.606859	A_14_P110964	ATL1
A_18_P20025919	0.010641	-2.66688	-4.16	0.63314	A_18_P20025919	ATL1
A_16_P02565556	0.0277304	-2.27583	-4.29	0.731952	A_16_P02565556	ATN1
A_16_P00175274	0.0084964	2.75413	-4.13	-0.651486	A_16_P00175274	ATP1A4
A_16_P15314098	0.0019668	3.28998	-3.93	-0.646112	A_16_P15314098	ATP1A4
A_14_P114704	0.0026722	3.18159	-3.97	-0.672054	A_14_P114704	ATP1A4
A_16_P02740008	0.0207095	-2.39882	-4.25	0.589054	A_16_P02740008	ATP8A2
A_16_P00058865	0.0118623	-2.6242	-4.17	0.627426	A_16_P00058865	ATPAF1
A_16_P17461867	0.0132865	-2.57924	-4.19	0.709516	A_16_P17461867	ATXN1
A_16_P40354786	0.0245371	-2.32783	-4.27	0.589348	A_16_P40354786	AVEN
A_14_P102632	0.0027091	3.1767	-3.98	-0.635031	A_14_P102632	B3GALNT2
A_16_P03301823	0.0176719	-2.46415	-4.23	0.65011	A_16_P03301823	B3GNTL1
A_16_P01488683	0.0180667	-2.45511	-4.23	0.705034	A_16_P01488683	BAG2
A_16_P20223380	0.036545	-2.15592	-4.33	0.824658	A_16_P20223380	BAHD1
A_16_P34267614	0.0447008	-2.06589	-4.35	0.626833	A_16_P34267614	BAIAP2
A_16_P16793513	0.0330275	-2.20032	-4.31	0.622837	A_16_P16793513	BANK1
A_18_P14816979	0.0051383	-2.94394	-4.06	0.662874	A_18_P14816979	BANK1
A_16_P36067883	0.0081198	-2.77152	-4.12	0.629006	A_16_P36067883	BARD1
A_16_P19416187	0.0095688	2.70825	-4.14	-0.685458	A_16_P19416187	BARX2
A_16_P40148549	0.0354381	-2.16947	-4.32	0.639765	A_16_P40148549	BAZ1A
A_16_P20006275	0.0423252	-2.09052	-4.35	0.591366	A_16_P20006275	BAZ1A
A_16_P19554293	0.0122748	-2.61069	-4.18	0.906248	A_16_P19554293	BAZ2A
A_14_P101679	0.0167168	-2.48681	-4.22	0.694027	A_14_P101679	BBX
A_16_P02982436	0.0153523	-2.5213	-4.21	0.625221	A_16_P02982436	BCL11B
A_16_P00444357	0.0025535	-3.19777	-3.97	0.769322	A_16_P00444357	BCL2L11
A_18_P17146845	0.0027168	-3.17569	-3.98	0.773482	A_18_P17146845	BCOR
A_18_P17148283	0.0125314	-2.6025	-4.18	0.614551	A_18_P17148283	BCOR
A_16_P21448820	0.0067381	-2.84248	-4.1	0.73464	A_16_P21448820	BCOR
A_16_P21448807	0.0066148	-2.84945	-4.1	0.60056	A_16_P21448807	BCOR
A_16_P21448768	0.0146776	-2.5394	-4.2	0.778272	A_16_P21448768	BCOR
A_16_P41653427	0.0094377	-2.71359	-4.14	0.657104	A_16_P41653427	BCOR
A_16_P41883062	0.0406007	-2.10916	-4.34	0.6477	A_16_P41883062	BCORL2
A_14_P101203	0.0086426	-2.74757	-4.13	0.598314	A_14_P101203	BHMT2
A_16_P39048895	0.0226447	2.36158	-4.26	-0.653418	A_16_P39048895	BICC1
A_14_P106475	0.0071031	-2.82251	-4.1	0.641347	A_14_P106475	BICD1
A_16_P03631158	0.003036	-3.13591	-3.99	0.896586	A_16_P03631158	BIK
A_14_P104517	0.007976	-2.77836	-4.12	0.779461	A_14_P104517	BIN1
A_14_P101854	0.0021189	-3.2638	-3.94	1.01506	A_14_P101854	BIN3
A_14_P107725	0.0153991	-2.52007	-4.21	0.657012	A_14_P107725	BIVM
A_14_P114200	0.0439222	-2.07383	-4.35	0.639398	A_14_P114200	BLVRB
A_16_P32624393	0.0270917	-2.28579	-4.29	0.744709	A_16_P32624393	BMI1
A_14_P109719	0.0076637	-2.79362	-4.12	0.624258	A_14_P109719	BMP2K
A_16_P37508027	0.0080516	-2.77475	-4.12	0.671338	A_16_P37508027	BMP6
A_16_P01689389	0.0149483	-2.53205	-4.21	0.642972	A_16_P01689389	BMPER
A_16_P36036422	0.0050819	-2.94803	-4.06	0.60971	A_16_P36036422	BMPR2
A_16_P36036431	0.0141483	-2.55413	-4.2	0.690758	A_16_P36036431	BMPR2
A_16_P01411303	0.0097681	-2.70025	-4.15	0.660715	A_16_P01411303	BPHL
A_16_P03640703	0.0292522	-2.25291	-4.3	0.688942	A_16_P03640703	BRD1
A_16_P03640721	0.0150919	-2.5282	-4.21	0.748788	A_16_P03640721	BRD1
A_16_P18860559	0.0221218	-2.37135	-4.26	0.823468	A_16_P18860559	C10orf140
A_16_P02229126	0.0100211	-2.6903	-4.15	0.759268	A_16_P02229126	C10orf140
A_16_P39197598	0.0104602	-2.67358	-4.16	0.646333	A_16_P39197598	C10orf84
A_16_P19130294	0.0351178	-2.17346	-4.32	0.595408	A_16_P19130294	C11orf21
A_16_P19268212	0.0095051	-2.71084	-4.14	0.647871	A_16_P19268212	C11orf80
A_16_P39375818	0.0188921	-2.43677	-4.24	0.693469	A_16_P39375818	C11orf9
A_18_P11479030	0.0322951	-2.21009	-4.31	0.597026	A_18_P11479030	C12orf56
A_16_P19801534	0.0484835	-2.02894	-4.36	0.596855	A_16_P19801534	C13orf18
A_16_P19776951	0.0156624	-2.51322	-4.21	0.756274	A_16_P19776951	C13orf38
A_18_P12098851	0.0117544	-2.6278	-4.17	0.630003	A_18_P12098851	C14orf143
A_16_P20173096	0.0336786	-2.1918	-4.31	0.634361	A_16_P20173096	C14orf79
A_16_P02874551	0.0009625	-3.53639	-3.84	0.699053	A_16_P02874551	C14orf93
A_16_P40496421	0.0024427	-3.21352	-3.96	0.905589	A_16_P40496421	C15orf42
A_18_P12361354	0.0118121	2.62587	-4.17	-0.624338	A_18_P12361354	C16orf35
A_16_P40959126	0.0407944	-2.10704	-4.34	0.629124	A_16_P40959126	C18orf19
A_16_P20815757	0.012698	-2.59726	-4.18	0.627054	A_16_P20815757	C18orf34
A_16_P03415729	0.0013978	-3.40876	-3.89	0.966699	A_16_P03415729	C19orf29
A_16_P03426040	0.0447704	-2.06519	-4.35	0.596929	A_16_P03426040	C19orf57
A_16_P15358702	0.0051402	2.9438	-4.06	-1.00953	A_16_P15358702	C1orf125
A_16_P15358622	0.0093657	2.71656	-4.14	-0.638913	A_16_P15358622	C1orf125
A_14_P106649	0.0009577	3.5381	-3.84	-0.597278	A_14_P106649	C1orf21
A_14_P119471	0.0187658	-2.43953	-4.24	0.682558	A_14_P119471	C1orf212
A_16_P15319155	0.0437124	2.076	-4.35	-0.664619	A_16_P15319155	C1orf226
A_18_P17954490	0.026243	2.29935	-4.28	-0.655147	A_18_P17954490	C1orf26
A_16_P00267004	0.0063518	2.86474	-4.09	-0.609894	A_16_P00267004	C1orf95
A_16_P03547819	0.0021366	-3.26086	-3.95	0.656792	A_16_P03547819	C20orf166
A_16_P21236824	0.0365376	-2.156	-4.33	0.638954	A_16_P21236824	C21orf63
A_16_P03601745	0.0210678	2.3917	-4.25	-0.60006	A_16_P03601745	C22orf25
A_16_P21281433	0.0136108	2.56963	-4.19	-0.776196	A_16_P21281433	C22orf25
A_18_P14030922	0.037465	-2.14492	-4.33	0.598987	A_18_P14030922	C22orf34
A_16_P21353234	0.0261999	-2.30005	-4.28	0.59031	A_16_P21353234	C22orf34
A_16_P00400267	0.0457661	-2.05522	-4.36	0.589727	A_16_P00400267	C2orf42
A_16_P00454531	0.0012927	-3.43567	-3.88	0.726704	A_16_P00454531	C2orf76
A_18_P14303292	0.0162752	-2.49768	-4.22	0.653088	A_18_P14303292	C3orf26
A_16_P16332771	0.0240723	-2.3359	-4.27	0.662997	A_16_P16332771	C3orf26
A_16_P36278093	0.0168581	-2.48338	-4.22	0.72614	A_16_P36278093	C3orf63
A_14_P111467	0.0005855	-3.70331	-3.78	0.765255	A_14_P111467	C4orf14
A_16_P36796420	0.0124632	-2.60466	-4.18	0.672391	A_16_P36796420	C4orf22
A_16_P16784345	0.0158709	-2.50787	-4.21	0.690109	A_16_P16784345	C4orf37
A_18_P23421647	0.0397377	-2.11876	-4.34	0.588663	A_18_P23421647	C4orf8
A_14_P125114	0.0059405	-2.88987	-4.08	0.681722	A_14_P125114	C5orf37
A_16_P17303834	0.0069099	-2.83296	-4.1	0.730597	A_16_P17303834	C5orf56
A_18_P15523870	0.005867	-2.89453	-4.08	0.790748	A_18_P15523870	C6orf145
A_16_P37717507	0.0280128	-2.2715	-4.29	0.616791	A_16_P37717507	C6orf167
A_16_P17822733	0.0044615	-2.99608	-4.04	0.732486	A_16_P17822733	C7orf50
A_18_P15960614	0.0409652	-2.10517	-4.34	0.650454	A_18_P15960614	C7orf50
A_16_P01751762	0.0192389	-2.42929	-4.24	0.617624	A_16_P01751762	C7orf63
A_14_P137179	0.0158977	-2.50719	-4.21	0.68154	A_14_P137179	C7orf64
A_16_P38277108	0.0419031	-2.09502	-4.34	0.614926	A_16_P38277108	C8orf42
A_16_P18410274	0.0037631	3.05832	-4.02	-0.700484	A_16_P18410274	C8orf47
A_16_P18410263	0.0197235	2.41902	-4.24	-0.593312	A_16_P18410263	C8orf47
A_16_P01976935	0.0060976	2.88009	-4.08	-0.778781	A_16_P01976935	C8orf47
A_16_P18701914	0.0171898	-2.47545	-4.22	0.626297	A_16_P18701914	C9orf102
A_16_P38802390	0.0007159	-3.63618	-3.8	0.843002	A_16_P38802390	C9orf102
A_16_P18772042	0.0017967	-3.32164	-3.92	0.806562	A_16_P18772042	C9orf126
A_14_P111640	0.0126468	-2.59886	-4.18	0.60297	A_14_P111640	C9orf126
A_14_P127185	0.0006142	-3.68738	-3.78	0.908884	A_14_P127185	C9orf126
A_16_P38800329	0.0237753	-2.34112	-4.27	0.607857	A_16_P38800329	C9orf3
A_16_P18699947	0.0036048	-3.07393	-4.01	0.884503	A_16_P18699947	C9orf3
A_14_P115577	0.0027199	-3.17528	-3.98	0.776954	A_14_P115577	C9orf3
A_16_P18699658	0.008745	-2.74304	-4.13	0.660322	A_16_P18699658	C9orf3
A_16_P18699698	0.0054674	-2.92087	-4.07	0.653437	A_16_P18699698	C9orf3
A_16_P18783199	0.0177003	-2.4635	-4.23	0.629739	A_16_P18783199	C9orf78
A_16_P20672499	0.0106032	2.66827	-4.16	-0.68262	A_16_P20672499	CA10
A_16_P03425429	0.0171681	-2.47596	-4.22	0.72242	A_16_P03425429	CACNA1A
A_16_P20962631	0.0150914	-2.52821	-4.21	0.607172	A_16_P20962631	CACNA1A
A_16_P39561454	0.0013714	-3.41534	-3.89	0.875837	A_16_P39561454	CACNA1C
A_16_P02558214	0.0029892	-3.14149	-3.99	0.605951	A_16_P02558214	CACNA1C
A_16_P00205110	0.025486	2.31177	-4.28	-0.754171	A_16_P00205110	CACNA1E
A_16_P15364203	0.015107	2.52779	-4.21	-0.599958	A_16_P15364203	CACNA1E
A_16_P15363703	0.0138289	2.56327	-4.19	-0.624487	A_16_P15363703	CACNA1E
A_16_P20376709	0.0175977	-2.46587	-4.23	0.589414	A_16_P20376709	CACNA1H
A_14_P103277	0.0277901	-2.27491	-4.29	0.654208	A_14_P103277	CACNA1H
A_16_P02557768	0.0030227	-3.13749	-3.99	0.795757	A_16_P02557768	CACNA2D4
A_16_P02557835	0.0153872	-2.52038	-4.21	0.609316	A_16_P02557835	CACNA2D4
A_16_P02557798	0.0027234	-3.17481	-3.98	0.653189	A_16_P02557798	CACNA2D4
A_16_P03464208	0.0151423	-2.52685	-4.21	0.703219	A_16_P03464208	CACNG6
A_16_P16309545	0.0323988	-2.2087	-4.31	0.600828	A_16_P16309545	CADM2
A_16_P00008839	0.0038463	3.05036	-4.02	-0.59354	A_16_P00008839	CAMTA1
A_18_P10017513	0.0306201	2.2332	-4.3	-0.589782	A_18_P10017513	CAMTA1
A_16_P35018789	0.0332972	2.19677	-4.31	-0.662376	A_16_P35018789	CAMTA1
A_16_P00008572	0.0307402	2.2315	-4.3	-0.652184	A_16_P00008572	CAMTA1
A_16_P15018257	0.0142734	2.55061	-4.2	-0.701981	A_16_P15018257	CAMTA1
A_16_P00008815	0.0142051	2.55253	-4.2	-0.626117	A_16_P00008815	CAMTA1
A_18_P10527620	0.0078159	2.78612	-4.12	-0.597923	A_18_P10527620	CAPN8
A_16_P00263469	0.0073604	2.809	-4.11	-0.658955	A_16_P00263469	CAPN8
A_16_P00272418	0.0018011	3.32078	-3.92	-0.744306	A_16_P00272418	CAPN9
A_14_P135916	0.0137252	2.56628	-4.19	-0.636676	A_14_P135916	CAPSL
A_16_P21323969	0.0194508	-2.42477	-4.24	0.612584	A_16_P21323969	CARD10
A_16_P01758105	0.0193399	-2.42713	-4.24	0.630674	A_16_P01758105	CASD1
A_14_P122880	0.0165645	-2.49053	-4.22	0.71335	A_14_P122880	CASK
A_16_P00175300	0.0205897	2.40123	-4.25	-0.588311	A_16_P00175300	CASQ1
A_16_P18974505	0.0112312	2.64572	-4.17	-0.645521	A_16_P18974505	CBARA1
A_16_P20557596	0.0255874	-2.31009	-4.28	0.733164	A_16_P20557596	CBFA2T3
A_18_P10795661	0.008656	2.74697	-4.13	-0.667375	A_18_P10795661	CCDC109A
A_16_P19795226	0.0162709	-2.49779	-4.22	0.620409	A_16_P19795226	CCDC122
A_16_P35805281	0.0056322	-2.90979	-4.07	0.58929	A_16_P35805281	CCDC138
A_14_P139268	0.020652	-2.39998	-4.25	0.639361	A_14_P139268	CCDC140
A_16_P03614625	0.0220508	-2.37269	-4.26	0.634873	A_16_P03614625	CCDC157
A_16_P19646415	0.0159404	-2.50611	-4.21	0.67004	A_16_P19646415	CCDC38
A_16_P02681578	0.0074703	-2.80336	-4.11	0.650828	A_16_P02681578	CCDC38
A_16_P19702909	0.0266598	-2.29264	-4.28	0.688872	A_16_P19702909	CCDC64
A_14_P122054	0.0119459	-2.62143	-4.17	0.607458	A_14_P122054	CCDC82
A_16_P00452476	0.0073132	-2.81144	-4.11	0.60398	A_16_P00452476	CCDC93
A_16_P19441524	0.0076693	-2.79334	-4.12	0.641019	A_16_P19441524	CCND2
A_16_P36513301	0.0480766	-2.03279	-4.36	0.669749	A_16_P36513301	CCNL1
A_16_P01719227	0.0058834	-2.89349	-4.08	0.69023	A_16_P01719227	CCT6A
A_16_P00925700	0.0148	-2.53606	-4.2	0.611218	A_16_P00925700	CD38
A_16_P00925693	0.0160544	-2.50322	-4.21	0.593479	A_16_P00925693	CD38
A_16_P00154302	0.0098315	-2.69773	-4.15	0.637049	A_16_P00154302	CD58
A_16_P18703569	0.0065214	-2.85481	-4.09	0.748345	A_16_P18703569	CDC14B
A_16_P40314642	0.0073924	-2.80734	-4.11	0.669441	A_16_P40314642	CDC42BPB
A_16_P20168263	0.0346486	-2.17936	-4.32	0.602536	A_16_P20168263	CDC42BPB
A_14_P123895	0.0041745	-3.02047	-4.03	0.693246	A_14_P123895	CDC7
A_16_P03189786	0.0436063	2.07709	-4.35	-0.632603	A_16_P03189786	CDH13
A_16_P32308516	0.0159429	2.50604	-4.21	-0.614274	A_16_P32308516	CDH17
A_16_P02289794	0.0040948	3.02753	-4.03	-0.801499	A_16_P02289794	CDH23
A_16_P02289591	0.0173526	2.4716	-4.23	-0.6085	A_16_P02289591	CDH23
A_16_P18971854	0.0023905	3.22119	-3.96	-0.746431	A_16_P18971854	CDH23
A_18_P18442977	0.0127603	2.59531	-4.18	-0.587477	A_18_P18442977	CDH23
A_18_P16174050	0.0023298	-3.23029	-3.96	0.757897	A_18_P16174050	CDK6
A_16_P38110346	0.0221483	-2.37085	-4.26	0.630466	A_16_P38110346	CDK6
A_16_P18026761	0.0057284	-2.90347	-4.08	0.983805	A_16_P18026761	CDK6
A_16_P02911296	0.0273777	-2.2813	-4.29	0.603167	A_16_P02911296	CDKL1
A_14_P129724	0.0122322	-2.61206	-4.18	0.90784	A_14_P129724	CEBPG
A_16_P16795988	0.0165807	-2.49013	-4.22	0.586838	A_16_P16795988	CENPE
A_16_P00977984	0.0250394	-2.31926	-4.27	0.738214	A_16_P00977984	CEP135
A_14_P133183	0.009762	-2.70049	-4.15	0.660137	A_14_P133183	CEP135
A_16_P19335384	0.0030736	-3.13149	-3.99	0.661943	A_16_P19335384	CEP57
A_16_P00571664	0.0115564	-2.6345	-4.17	0.601885	A_16_P00571664	CFLAR
A_16_P19974460	0.010454	-2.67381	-4.16	0.788431	A_16_P19974460	CHD8
A_14_P104402	0.0107348	-2.66345	-4.16	0.60029	A_14_P104402	CHIC2
A_16_P19271104	0.0073106	-2.81158	-4.11	0.656587	A_16_P19271104	CHKA
A_14_P129094	0.017308	-2.47265	-4.22	0.648156	A_14_P129094	CHKA
A_16_P15503242	0.0100137	2.69059	-4.15	-0.639534	A_16_P15503242	CHRM3
A_16_P15503982	0.0401573	2.11407	-4.34	-0.598432	A_16_P15503982	CHRM3
A_14_P125847	0.0423059	2.09072	-4.35	-0.648418	A_14_P125847	CHRM3
A_18_P12167300	0.0142809	-2.5504	-4.2	0.622493	A_18_P12167300	CHRNA7
A_16_P02290376	0.0376571	2.14266	-4.33	-0.600916	A_16_P02290376	CHST3
A_14_P113498	0.0499693	-2.01511	-4.37	0.633545	A_14_P113498	CHST8
A_16_P41181976	0.0347225	-2.17843	-4.32	0.622852	A_16_P41181976	CHST8
A_16_P01335981	0.0443617	-2.06934	-4.35	0.683904	A_16_P01335981	CHSY3
A_14_P110039	0.0384907	-2.13295	-4.33	0.591992	A_14_P110039	CIB1
A_14_P113107	0.0130719	-2.58572	-4.19	0.649998	A_14_P113107	CINP
A_16_P21019556	0.0098035	-2.69884	-4.15	0.810519	A_16_P21019556	CKM
A_14_P139373	0.0030721	-3.13167	-3.99	0.590114	A_14_P139373	CLASP1
A_14_P136257	0.0155537	-2.51604	-4.21	0.635879	A_14_P136257	CLASP1
A_16_P00457695	0.0049928	-2.95458	-4.06	0.593273	A_16_P00457695	CLASP1
A_16_P00679837	0.0080364	-2.77548	-4.12	0.710819	A_16_P00679837	CLASP2
A_16_P15201786	0.0275327	-2.27889	-4.29	0.650553	A_16_P15201786	CLCA4
A_14_P108116	0.0033092	-3.10489	-4	0.751842	A_14_P108116	CLCN4
A_16_P39581287	0.004718	-2.9755	-4.05	0.590503	A_16_P39581287	CLEC12B
A_16_P39580984	0.0056498	-2.90863	-4.07	0.736839	A_16_P39580984	CLEC2B
A_16_P02568131	0.0043075	-3.00898	-4.04	0.607099	A_16_P02568131	CLEC2D
A_16_P19454481	0.0197013	-2.41949	-4.24	0.600423	A_16_P19454481	CLEC9A
A_16_P02568176	0.0017997	-3.32105	-3.92	0.697841	A_16_P02568176	CLECL1
A_16_P03796870	0.0237685	-2.34124	-4.27	0.669271	A_16_P03796870	CLIC2
A_16_P21639840	0.0228937	-2.357	-4.26	0.634557	A_16_P21639840	CLIC2
A_16_P03796875	0.0115377	-2.63513	-4.17	0.709225	A_16_P03796875	CLIC2
A_14_P106939	0.0135606	-2.5711	-4.19	0.617231	A_14_P106939	CLN5
A_16_P40441983	0.0241895	-2.33385	-4.27	0.759387	A_16_P40441983	CLN6
A_16_P00977459	0.0160478	-2.50338	-4.21	0.624133	A_16_P00977459	CLOCK
A_16_P16426039	0.0431328	2.08201	-4.35	-0.631785	A_16_P16426039	CLSTN2
A_16_P16169622	0.0041112	-3.02606	-4.03	0.603322	A_16_P16169622	CMC1
A_16_P16179942	0.0181974	-2.45216	-4.23	0.662924	A_16_P16179942	CMTM7
A_16_P16179954	0.0083218	-2.76211	-4.13	0.676315	A_16_P16179954	CMTM7
A_16_P18384883	0.0236235	2.34382	-4.27	-0.605732	A_16_P18384883	CNBD1
A_16_P18385009	0.0081163	2.77169	-4.12	-0.643543	A_16_P18385009	CNBD1
A_16_P01961530	0.0070712	2.82422	-4.1	-0.644677	A_16_P01961530	CNBD1
A_16_P18384870	0.0118148	2.62578	-4.17	-0.597301	A_16_P18384870	CNBD1
A_16_P18384524	0.003661	3.06832	-4.02	-0.736865	A_16_P18384524	CNBD1
A_14_P100466	0.0124006	2.60665	-4.18	-0.658744	A_14_P100466	CNBD1
A_16_P18384788	0.0036933	3.06513	-4.02	-0.708335	A_16_P18384788	CNBD1
A_16_P18384892	0.0149879	2.53098	-4.21	-0.618701	A_16_P18384892	CNBD1
A_16_P01961673	0.0091488	2.72562	-4.14	-0.643554	A_16_P01961673	CNBD1
A_16_P15466940	0.0101939	2.68364	-4.15	-0.614719	A_16_P15466940	CNIH4
A_16_P21405850	0.0049247	-2.95966	-4.06	0.669877	A_16_P21405850	CNKSR2
A_14_P112319	0.0091128	-2.72715	-4.14	0.609432	A_14_P112319	CNKSR2
A_16_P15748966	0.0217934	-2.37759	-4.26	0.673713	A_16_P15748966	CNNM4
A_14_P131847	0.0033803	-3.09721	-4.01	0.798264	A_14_P131847	CNNM4
A_16_P19585793	0.0168007	-2.48477	-4.22	0.671838	A_16_P19585793	CNOT2
A_16_P39718161	0.042062	-2.09332	-4.34	0.667439	A_16_P39718161	CNOT2
A_16_P18567264	0.0196037	-2.42154	-4.24	0.720268	A_16_P18567264	CNTLN
A_16_P19342715	0.0098929	-2.69531	-4.15	0.641015	A_16_P19342715	CNTN5
A_16_P39937875	0.0032766	-3.10847	-4	0.698342	A_16_P39937875	COG3
A_14_P113837	0.0048509	-2.96525	-4.05	0.64608	A_14_P113837	COG6
A_16_P39923138	0.0014179	-3.40384	-3.89	0.705903	A_16_P39923138	COG6
A_16_P19784849	0.0057155	-2.90431	-4.08	0.63756	A_16_P19784849	COG6
A_16_P39923240	0.0068662	-2.83536	-4.1	0.638053	A_16_P39923240	COG6
A_14_P105706	0.007699	-2.79187	-4.12	0.620242	A_14_P105706	COG6
A_16_P02287299	0.0171926	2.47538	-4.22	-0.597728	A_16_P02287299	COL13A1
A_16_P02009273	0.0108384	2.65969	-4.16	-0.624747	A_16_P02009273	COL14A1
A_16_P37655685	0.0046723	-2.97909	-4.05	0.59743	A_16_P37655685	COL19A1
A_16_P37232835	0.003682	-3.06624	-4.02	0.758581	A_16_P37232835	COL4A3BP
A_16_P18795937	0.0012767	-3.43997	-3.88	1.03892	A_16_P18795937	COL5A1
A_16_P41469934	0.022102	-2.37173	-4.26	0.662287	A_16_P41469934	COL6A2
A_16_P03253074	0.0047121	-2.97597	-4.05	0.727757	A_16_P03253074	COPZ2
A_16_P02699263	0.0333126	-2.19657	-4.31	0.685606	A_16_P02699263	CORO1C
A_16_P18706815	0.0010659	-3.50169	-3.85	0.8604	A_16_P18706815	CORO2A
A_16_P16673277	0.0108681	-2.65861	-4.16	0.63133	A_16_P16673277	COX7B2
A_18_P14688108	0.0004778	-3.7707	-3.75	0.887368	A_18_P14688108	COX7B2
A_16_P36724815	0.0142304	-2.55181	-4.2	0.749362	A_16_P36724815	COX7B2
A_16_P16673181	0.0071454	-2.82026	-4.11	0.741357	A_16_P16673181	COX7B2
A_18_P23571383	0.0175983	-2.46586	-4.23	0.592449	A_18_P23571383	COX7B2
A_16_P36724860	0.0059429	-2.88972	-4.08	0.764806	A_16_P36724860	COX7B2
A_16_P16673123	0.0237107	-2.34227	-4.27	0.632518	A_16_P16673123	COX7B2
A_16_P16673343	0.0293228	-2.25187	-4.3	0.613339	A_16_P16673343	COX7B2
A_16_P01934863	0.0254448	2.31246	-4.28	-0.604479	A_16_P01934863	CPA6
A_16_P41154072	0.0160681	-2.50287	-4.21	0.67821	A_16_P41154072	CPAMD8
A_16_P20621228	0.0117667	-2.62739	-4.17	0.673789	A_16_P20621228	CPD
A_16_P36614897	0.0384725	-2.13316	-4.33	0.62187	A_16_P36614897	CPLX1
A_16_P38476763	0.0119963	2.61977	-4.18	-0.688744	A_16_P38476763	CPNE3
A_16_P01960988	0.0120195	2.619	-4.18	-0.588639	A_16_P01960988	CPNE3
A_14_P116729	0.0249851	-2.32018	-4.27	0.80942	A_14_P116729	CPSF6
A_16_P02462772	0.0388619	-2.12868	-4.33	0.628417	A_16_P02462772	CPT1A
A_16_P39393540	0.0254652	-2.31212	-4.28	0.726079	A_16_P39393540	CPT1A
A_14_P115139	0.0089293	-2.735	-4.14	0.699628	A_14_P115139	CRADD
A_16_P37236238	0.0122886	-2.61024	-4.18	0.585619	A_16_P37236238	CRHBP
A_16_P20344764	0.0303989	-2.23633	-4.3	0.704728	A_16_P20344764	CRTC3
A_16_P18196845	0.0368884	-2.15178	-4.33	0.727445	A_16_P18196845	CSMD1
A_16_P01852462	0.0426568	-2.08701	-4.35	0.81222	A_16_P01852462	CSMD1
A_18_P16366173	0.009793	-2.69925	-4.15	0.771839	A_18_P16366173	CSMD1
A_16_P01852171	0.0365559	-2.15578	-4.33	0.773622	A_16_P01852171	CSMD1
A_18_P16361126	0.0310099	-2.22772	-4.3	0.864429	A_18_P16361126	CSMD1
A_16_P18444588	0.0024981	3.20556	-3.97	-0.654376	A_16_P18444588	CSMD3
A_16_P18445756	0.0014501	3.39607	-3.89	-0.703777	A_16_P18445756	CSMD3
A_16_P38539425	0.0107417	2.6632	-4.16	-0.640944	A_16_P38539425	CSMD3
A_16_P38539384	0.0218258	2.37697	-4.26	-0.606952	A_16_P38539384	CSMD3
A_16_P20747429	0.0286747	-2.26148	-4.29	0.77657	A_16_P20747429	CSNK1D
A_16_P17283932	0.0144959	-2.5444	-4.2	0.682885	A_16_P17283932	CSNK1G3
A_16_P03063751	0.0257795	-2.30692	-4.28	0.781234	A_16_P03063751	CSPG4
A_16_P00907104	0.0142397	-2.55155	-4.2	0.763712	A_16_P00907104	CTBP1
A_16_P17319091	0.0023177	-3.23214	-3.96	0.622862	A_16_P17319091	CTNNA1
A_18_P10783517	0.005848	2.89574	-4.08	-0.694574	A_18_P10783517	CTNNA3
A_16_P39069236	0.0089728	2.73312	-4.14	-0.59308	A_16_P39069236	CTNNA3
A_16_P17029691	0.0086247	2.74837	-4.13	-0.659175	A_16_P17029691	CTNND2
A_16_P01179820	0.0111274	2.64937	-4.17	-0.625765	A_16_P01179820	CTNND2
A_14_P114606	0.0341043	-2.1863	-4.32	0.595592	A_14_P114606	CTSB
A_16_P38940321	0.008576	-2.75055	-4.13	0.865925	A_16_P38940321	CUGBP2
A_14_P129158	0.0065797	-2.85146	-4.09	0.589769	A_14_P129158	CXCL6
A_18_P26920086	0.0311899	-2.22521	-4.3	0.643522	A_18_P26920086	CXorf30
A_16_P41644827	0.0077126	-2.79119	-4.12	0.627086	A_16_P41644827	CXorf30
A_16_P21440054	0.0089001	-2.73626	-4.14	0.656472	A_16_P21440054	CXorf30
A_16_P03699412	0.0144491	-2.5457	-4.2	0.696682	A_16_P03699412	CXorf36
A_14_P103806	0.0046529	-2.98063	-4.05	0.78814	A_14_P103806	CXorf36
A_14_P110844	0.0115589	-2.63441	-4.17	0.627018	A_14_P110844	CYP4F11
A_16_P41151876	0.0287113	-2.26093	-4.29	0.646423	A_16_P41151876	CYP4F11
A_16_P41151839	0.0173694	-2.47121	-4.23	0.612745	A_16_P41151839	CYP4F11
A_16_P21323319	0.0428227	-2.08526	-4.35	0.591238	A_16_P21323319	CYTH4
A_16_P17517314	0.0431042	-2.08231	-4.35	0.591823	A_16_P17517314	DAAM2
A_16_P18763629	0.0291424	-2.25453	-4.3	0.636935	A_16_P18763629	DAB2IP
A_16_P19977282	0.0055468	-2.91549	-4.07	0.637923	A_16_P19977282	DAD1
A_16_P40118329	0.0017494	-3.33095	-3.92	0.781064	A_16_P40118329	DAD1
A_16_P35317227	0.0213463	2.38623	-4.25	-0.713456	A_16_P35317227	DAP3
A_16_P16330608	0.0224315	-2.36554	-4.26	0.601448	A_16_P16330608	DCBLD2
A_14_P120607	0.0052502	-2.93594	-4.06	0.613557	A_14_P120607	DCHS1
A_16_P02755595	0.0121942	-2.6133	-4.18	0.637239	A_16_P02755595	DCLK1
A_16_P19776133	0.0035259	-3.08196	-4.01	0.689962	A_16_P19776133	DCLK1
A_14_P115782	0.0074533	-2.80422	-4.11	0.998705	A_14_P115782	DCUN1D4
A_16_P16679249	0.007059	-2.82487	-4.1	0.59365	A_16_P16679249	DCUN1D4
A_18_P23581788	0.0015144	-3.38107	-3.9	0.914347	A_18_P23581788	DCUN1D4
A_14_P125785	0.0097849	-2.69958	-4.15	0.591705	A_14_P125785	DCUN1D4
A_16_P02188625	0.0178363	2.46037	-4.23	-0.600866	A_16_P02188625	DDX31
A_16_P21660084	0.0127997	2.59409	-4.18	-0.853295	A_16_P21660084	DDX3Y
A_16_P17123676	0.0044634	-2.99593	-4.04	0.656817	A_16_P17123676	DDX4
A_16_P39240217	0.0180805	-2.4548	-4.23	0.681412	A_16_P39240217	DEAF1
A_16_P18769236	0.0112894	-2.64369	-4.17	0.757906	A_16_P18769236	DENND1A
A_16_P02176704	0.0127177	-2.59664	-4.18	0.640424	A_16_P02176704	DENND1A
A_16_P02008745	0.0191468	2.43126	-4.24	-0.64705	A_16_P02008745	DEPDC6
A_16_P01660606	0.0173619	2.47138	-4.23	-0.618055	A_16_P01660606	DGKB
A_16_P00619867	0.0067677	-2.84082	-4.1	0.700125	A_16_P00619867	DGKD
A_16_P39929218	0.0188372	-2.43797	-4.24	0.684434	A_16_P39929218	DGKH
A_14_P113220	0.0022936	-3.23583	-3.95	0.771772	A_14_P113220	DHRS1
A_14_P139992	0.0031484	-3.12285	-4	0.702363	A_14_P139992	DHRS12
A_14_P120491	0.0351455	-2.17311	-4.32	0.608045	A_14_P120491	DHRS2
A_16_P16621558	0.0005545	-3.72138	-3.77	1.04375	A_16_P16621558	DHX15
A_16_P37183213	0.0035929	-3.07514	-4.01	0.735546	A_16_P37183213	DHX29
A_14_P116579	0.0112784	-2.64408	-4.17	0.64995	A_14_P116579	DHX29
A_14_P133144	0.0377262	-2.14185	-4.33	0.60505	A_14_P133144	DHX58
A_14_P137217	0.0301316	-2.24015	-4.3	0.628554	A_14_P137217	DIMT1L
A_16_P02197441	0.0317954	-2.21687	-4.31	0.674555	A_16_P02197441	DIP2C
A_16_P02197248	0.0259706	-2.30378	-4.28	0.627215	A_16_P02197248	DIP2C
A_16_P18806152	0.0295756	-2.24818	-4.3	0.636539	A_16_P18806152	DIP2C
A_16_P02197386	0.0392733	-2.124	-4.34	0.700486	A_16_P02197386	DIP2C
A_16_P19372114	0.0177148	-2.46316	-4.23	0.596214	A_16_P19372114	DIXDC1
A_18_P16390480	0.0069136	-2.83276	-4.1	0.669718	A_18_P16390480	DLC1
A_16_P19809832	0.010422	-2.67501	-4.16	0.61977	A_16_P19809832	DLEU2
A_16_P39948499	0.0031479	-3.12291	-4	0.791686	A_16_P39948499	DLEU2
A_16_P19809969	0.0425341	-2.08831	-4.35	0.703687	A_16_P19809969	DLEU2
A_16_P19809845	0.0178329	-2.46045	-4.23	0.664092	A_16_P19809845	DLEU2
A_16_P19811554	0.0165283	-2.49142	-4.22	0.618486	A_16_P19811554	DLEU7
A_16_P19309882	0.0084782	-2.75496	-4.13	0.595673	A_16_P19309882	DLG2
A_16_P39431714	0.0076136	-2.79612	-4.11	0.660571	A_16_P39431714	DLG2
A_16_P03208631	0.0059096	-2.89182	-4.08	0.811558	A_16_P03208631	DLG4
A_16_P20758084	0.0127809	-2.59467	-4.18	0.646455	A_16_P20758084	DLGAP1
A_18_P25882294	0.0303069	-2.23764	-4.3	0.689604	A_18_P25882294	DLGAP2
A_16_P01848949	0.0193194	-2.42756	-4.24	0.721276	A_16_P01848949	DLGAP2
A_16_P38280238	0.0126959	-2.59732	-4.18	0.720194	A_16_P38280238	DLGAP2
A_16_P01848936	0.0483641	-2.03007	-4.36	0.653825	A_16_P01848936	DLGAP2
A_16_P41639056	0.0119067	-2.62272	-4.17	0.674474	A_16_P41639056	DMD
A_16_P21434303	0.0147929	-2.53625	-4.2	0.699989	A_16_P21434303	DMD
A_18_P17127273	0.025296	-2.31495	-4.28	0.675323	A_18_P17127273	DMD
A_16_P21433406	0.0144863	-2.54467	-4.2	0.610273	A_16_P21433406	DMD
A_16_P41638380	0.0119639	-2.62083	-4.18	0.60219	A_16_P41638380	DMD
A_14_P137272	0.0467445	-2.0456	-4.36	0.651752	A_14_P137272	DMD
A_16_P41634504	0.0178699	-2.4596	-4.23	0.645308	A_16_P41634504	DMD
A_16_P41634316	0.0229293	-2.35634	-4.26	0.682519	A_16_P41634316	DMD
A_16_P03682475	0.0368636	-2.15208	-4.33	0.70924	A_16_P03682475	DMD
A_16_P21428866	0.013037	-2.58679	-4.19	0.712038	A_16_P21428866	DMD
A_16_P21428852	0.0066829	-2.84559	-4.1	0.63633	A_16_P21428852	DMD
A_16_P21428837	0.00831	-2.76265	-4.13	0.65687	A_16_P21428837	DMD
A_16_P21428825	0.0066889	-2.84525	-4.1	0.615512	A_16_P21428825	DMD
A_16_P03681775	0.0102012	-2.68336	-4.15	0.670446	A_16_P03681775	DMD
A_18_P16715809	0.0317544	-2.21743	-4.31	0.855246	A_18_P16715809	DMRT1
A_14_P116150	0.0193553	-2.4268	-4.24	0.60163	A_14_P116150	DNAH1
A_16_P00704698	0.0199369	-2.41457	-4.24	0.775037	A_16_P00704698	DNAH1
A_16_P15468889	0.0080046	2.777	-4.12	-0.683877	A_16_P15468889	DNAH14
A_18_P10666451	0.0156852	-2.51263	-4.21	0.690576	A_18_P10666451	DNAJC1
A_16_P18861174	0.0282336	-2.26813	-4.29	0.587204	A_16_P18861174	DNAJC1
A_18_P10016003	0.0278217	-2.27443	-4.29	0.650392	A_18_P10016003	DNAJC11
A_18_P16969453	0.0356843	-2.16642	-4.32	0.596459	A_18_P16969453	DNAJC25
A_16_P39255412	0.0080842	-2.77321	-4.12	0.660676	A_16_P39255412	DNHD1
A_16_P00191704	0.0133041	2.57871	-4.19	-0.615524	A_16_P00191704	DNM3
A_16_P15341410	0.0049341	2.95896	-4.06	-0.73507	A_16_P15341410	DNM3
A_16_P17393417	0.0011835	-3.46594	-3.87	0.659864	A_16_P17393417	DOCK2
A_16_P00449920	0.0044025	-3.00098	-4.04	0.593071	A_16_P00449920	DPP10
A_16_P15791094	0.0133927	-2.57607	-4.19	0.814474	A_16_P15791094	DPP10
A_18_P13357073	0.0180376	-2.45577	-4.23	0.710617	A_18_P13357073	DPP10
A_14_P139123	0.0165929	-2.48983	-4.22	0.589051	A_14_P139123	DPP8
A_16_P38496086	0.0125427	2.60214	-4.18	-0.677783	A_16_P38496086	DPY19L4
A_16_P18402352	0.0053584	2.92836	-4.07	-0.675785	A_16_P18402352	DPY19L4
A_16_P18402317	0.0213728	2.38572	-4.25	-0.614587	A_16_P18402317	DPY19L4
A_16_P18402389	0.0102259	2.68242	-4.15	-0.633349	A_16_P18402389	DPY19L4
A_16_P01985965	0.0028974	3.15267	-3.99	-0.822862	A_16_P01985965	DPYS
A_14_P202490	0.0229312	-2.35631	-4.26	0.764138	A_14_P202490	DR1
A_14_P134518	0.0057742	-2.90049	-4.08	0.628616	A_14_P134518	DR1
A_16_P17559504	0.0057279	-2.9035	-4.08	0.60168	A_16_P17559504	DST
A_16_P37336901	0.00981	-2.69858	-4.15	0.788825	A_16_P37336901	DTWD2
A_16_P01320767	0.0085121	-2.75342	-4.13	0.749137	A_16_P01320767	DTWD2
A_14_P134831	0.015298	-2.52273	-4.21	0.714292	A_14_P134831	DTWD2
A_16_P19460281	0.0373074	-2.14679	-4.33	0.650997	A_16_P19460281	DUSP16
A_16_P01406961	0.0069239	-2.83219	-4.1	0.60932	A_16_P01406961	DUSP22
A_18_P24722798	0.0084337	-2.75698	-4.13	0.684476	A_18_P24722798	DUSP22
A_16_P37488922	0.0179916	-2.45682	-4.23	0.597586	A_16_P37488922	DUSP22
A_14_P113637	0.0025848	-3.19343	-3.97	0.758913	A_14_P113637	DUT
A_14_P110736	0.0186101	-2.44296	-4.23	0.664984	A_14_P110736	DZIP1
A_16_P19919855	0.0251817	-2.31686	-4.28	0.601953	A_16_P19919855	DZIP1
A_16_P16530185	0.0239765	-2.33758	-4.27	0.620653	A_16_P16530185	ECE2
A_18_P16102697	0.0289076	-2.25801	-4.29	0.91898	A_18_P16102697	ECOP
A_16_P01718739	0.0494147	-2.02023	-4.37	0.741397	A_16_P01718739	ECOP
A_16_P17953499	0.0425974	-2.08764	-4.35	0.753857	A_16_P17953499	ECOP
A_14_P138851	0.0060795	-2.8812	-4.08	0.914731	A_14_P138851	ECOP
A_16_P17953597	0.0346953	-2.17877	-4.32	0.812437	A_16_P17953597	ECOP
A_16_P17953512	0.0297359	-2.24585	-4.3	0.793782	A_16_P17953512	ECOP
A_16_P38035497	0.0317953	-2.21687	-4.31	0.825292	A_16_P38035497	ECOP
A_16_P01718863	0.0323342	-2.20957	-4.31	0.78542	A_16_P01718863	ECOP
A_18_P25533348	0.039364	-2.12297	-4.34	0.916298	A_18_P25533348	ECOP
A_18_P11172945	0.0049456	-2.9581	-4.06	0.907222	A_18_P11172945	EED
A_16_P35537198	0.01222	2.61246	-4.18	-0.587711	A_16_P35537198	EFCAB2
A_16_P00292674	0.0124909	2.60378	-4.18	-0.638789	A_16_P00292674	EFCAB2
A_16_P15516489	0.0436654	2.07648	-4.35	-0.64631	A_16_P15516489	EFCAB2
A_18_P11318948	0.0015787	-3.36666	-3.91	0.909108	A_18_P11318948	EFCAB4B
A_16_P20620206	0.0081943	-2.76803	-4.12	0.848763	A_16_P20620206	EFCAB5
A_16_P19740941	0.029558	-2.24843	-4.3	0.665064	A_16_P19740941	EFHA1
A_14_P127199	0.0080915	-2.77286	-4.12	0.695114	A_14_P127199	EFHC2
A_16_P41591470	0.0034315	-3.09179	-4.01	0.753357	A_16_P41591470	EGFL6
A_16_P03657747	0.0008779	-3.56756	-3.83	0.946868	A_16_P03657747	EGFL6
A_16_P01215912	0.0021456	3.25938	-3.95	-0.687645	A_16_P01215912	EGFLAM
A_16_P01718309	0.0354995	-2.16871	-4.32	0.972817	A_16_P01718309	EGFR
A_16_P01718136	0.0324286	-2.2083	-4.31	0.92527	A_16_P01718136	EGFR
A_16_P17952309	0.0498137	-2.01654	-4.37	0.852826	A_16_P17952309	EGFR
A_14_P107057	0.0370786	-2.14951	-4.33	0.830287	A_14_P107057	EGFR
A_16_P38034373	0.0385157	-2.13266	-4.33	0.910182	A_16_P38034373	EGFR
A_16_P17952505	0.0266824	-2.29228	-4.28	0.960673	A_16_P17952505	EGFR
A_16_P38034358	0.0135076	-2.57266	-4.19	1.04869	A_16_P38034358	EGFR
A_14_P133869	0.0065416	-2.85365	-4.09	1.2839	A_14_P133869	EGFR
A_18_P16101827	0.0307596	-2.23123	-4.3	0.924159	A_18_P16101827	EGFR
A_16_P01718015	0.0172097	-2.47497	-4.22	1.06043	A_16_P01718015	EGFR
A_16_P38034164	0.0440516	-2.07251	-4.35	0.841912	A_16_P38034164	EGFR
A_16_P17952535	0.046247	-2.05047	-4.36	0.855986	A_16_P17952535	EGFR
A_18_P16103005	0.0419332	-2.0947	-4.34	0.870672	A_18_P16103005	EGFR
A_16_P17952647	0.0458447	-2.05444	-4.36	0.852368	A_16_P17952647	EGFR
A_14_P100551	0.0134519	-2.57431	-4.19	0.73323	A_14_P100551	EIF1AX
A_16_P17981641	0.026548	-2.29443	-4.28	0.591396	A_16_P17981641	EIF4H
A_14_P106297	0.0368478	-2.15227	-4.33	0.620761	A_14_P106297	ELK1
A_14_P120466	0.0303542	-2.23697	-4.3	0.65973	A_14_P120466	ELK1
A_14_P102922	0.037767	-2.14137	-4.33	0.613376	A_14_P102922	ELL
A_16_P17220486	0.0046039	-2.98452	-4.05	0.740483	A_16_P17220486	ELL2
A_16_P01693544	0.0295376	-2.24873	-4.3	0.632899	A_16_P01693544	ELMO1
A_16_P18046275	0.0028815	-3.15465	-3.98	0.757178	A_16_P18046275	EMID2
A_16_P15660297	0.0325518	2.20665	-4.31	-0.620265	A_16_P15660297	EML6
A_16_P00378241	0.00526	2.93525	-4.06	-0.633918	A_16_P00378241	EML6
A_16_P17169099	0.0237751	-2.34113	-4.27	0.620577	A_16_P17169099	ENC1
A_16_P39932590	0.0378553	-2.14033	-4.33	0.638461	A_16_P39932590	ENOX1
A_16_P39932077	0.0085618	-2.75119	-4.13	0.619133	A_16_P39932077	ENOX1
A_16_P39933556	0.0006607	-3.66305	-3.79	0.876937	A_16_P39933556	ENOX1
A_16_P02008110	0.0116583	2.63104	-4.17	-0.597198	A_16_P02008110	ENPP2
A_18_P13370987	0.0040828	-3.0286	-4.03	0.849811	A_18_P13370987	EPB41L5
A_16_P37708987	0.0105672	-2.6696	-4.16	0.754779	A_16_P37708987	EPHA7
A_16_P03224170	0.0401035	-2.11467	-4.34	0.645888	A_16_P03224170	EPN2
A_16_P03428604	0.0190992	-2.43229	-4.24	0.623778	A_16_P03428604	EPS15L1
A_16_P19467986	0.0197327	-2.41883	-4.24	0.64104	A_16_P19467986	EPS8
A_16_P39595358	0.0235036	-2.34596	-4.27	0.585551	A_16_P39595358	EPS8
A_14_P105572	0.0299373	-2.24294	-4.3	0.728285	A_14_P105572	EPS8
A_16_P02765502	0.0006258	-3.68118	-3.79	0.764088	A_16_P02765502	EPSTI1
A_16_P02765578	0.0073757	-2.80821	-4.11	0.607289	A_16_P02765578	EPSTI1
A_16_P02765648	0.0129125	-2.5906	-4.19	0.652752	A_16_P02765648	EPSTI1
A_14_P113824	0.00409	-3.02795	-4.03	0.994492	A_14_P113824	ERBB2IP
A_16_P17147906	0.002623	-3.1882	-3.97	0.639544	A_16_P17147906	ERBB2IP
A_16_P02556528	0.0205156	-2.40273	-4.25	0.597833	A_16_P02556528	ERC1
A_16_P18210171	0.0196687	-2.42017	-4.24	0.650144	A_16_P18210171	ERI1
A_16_P38277590	0.0313443	-2.22307	-4.31	0.711968	A_16_P38277590	ERICH1
A_16_P18711683	0.0055119	-2.91785	-4.07	0.64819	A_16_P18711683	ERP44
A_16_P02142515	0.013148	-2.58342	-4.19	0.608767	A_16_P02142515	ERP44
A_16_P38812634	0.0050147	-2.95296	-4.06	0.619264	A_16_P38812634	ERP44
A_16_P00627122	0.0152214	-2.52475	-4.21	0.663909	A_16_P00627122	ESPNL
A_16_P01972158	0.0097748	2.69998	-4.15	-0.590547	A_16_P01972158	ESRP1
A_16_P01972145	0.0009656	3.5353	-3.84	-0.767454	A_16_P01972145	ESRP1
A_16_P18402170	0.0014481	3.39656	-3.89	-0.750107	A_16_P18402170	ESRP1
A_16_P38495935	0.0039086	3.04451	-4.03	-0.769623	A_16_P38495935	ESRP1
A_16_P18185508	0.0162939	-2.49722	-4.22	0.798353	A_16_P18185508	ESYT2
A_16_P38274429	0.0308491	-2.22997	-4.3	0.62839	A_16_P38274429	ESYT2
A_16_P17318561	0.0163959	-2.49468	-4.22	0.687199	A_16_P17318561	ETF1
A_16_P19457994	0.0176573	-2.46449	-4.23	0.815006	A_16_P19457994	ETV6
A_16_P16576551	0.0150187	-2.53016	-4.21	0.601757	A_16_P16576551	EVC2
A_16_P17421663	0.0103933	-2.67608	-4.16	0.655594	A_16_P17421663	EXOC2
A_16_P37489457	0.0193074	-2.42782	-4.24	0.899156	A_16_P37489457	EXOC2
A_16_P17421678	0.0125862	-2.60076	-4.18	0.647808	A_16_P17421678	EXOC2
A_16_P00695195	0.0174306	-2.46977	-4.23	0.654333	A_16_P00695195	EXOSC7
A_16_P18458204	0.0092368	2.72192	-4.14	-0.65281	A_16_P18458204	EXT1
A_16_P18457995	0.034429	2.18215	-4.32	-0.60733	A_16_P18457995	EXT1
A_16_P38552555	0.0039157	3.04385	-4.03	-0.619449	A_16_P38552555	EXT1
A_16_P18458426	0.0194373	2.42506	-4.24	-0.670298	A_16_P18458426	EXT1
A_18_P16647078	0.0063195	2.86666	-4.09	-0.603823	A_18_P16647078	EXT1
A_16_P15315847	0.0037228	3.06224	-4.02	-0.626585	A_16_P15315847	F11R
A_14_P123902	0.0184957	-2.44549	-4.23	0.653784	A_14_P123902	F8
A_16_P21478965	0.0023459	-3.22786	-3.96	0.660617	A_16_P21478965	FAAH2
A_16_P35262357	0.0130195	-2.58732	-4.19	0.699456	A_16_P35262357	FAM102B
A_16_P36280442	0.0159757	-2.50521	-4.21	0.593255	A_16_P36280442	FAM116A
A_14_P202162	0.0010631	-3.50259	-3.85	0.817323	A_14_P202162	FAM116A
A_16_P03707057	0.0083504	-2.76079	-4.13	0.642293	A_16_P03707057	FAM120C
A_16_P21475041	0.0322718	-2.21041	-4.31	0.586858	A_16_P21475041	FAM120C
A_16_P21475103	0.0229824	-2.35538	-4.26	0.593475	A_16_P21475103	FAM120C
A_16_P21475110	0.0059719	-2.88789	-4.08	0.67793	A_16_P21475110	FAM120C
A_16_P02179988	0.0073184	-2.81117	-4.11	0.732653	A_16_P02179988	FAM125B
A_16_P18775238	0.0097122	-2.70247	-4.15	0.623617	A_16_P18775238	FAM125B
A_16_P18775260	0.0171184	-2.47714	-4.22	0.619438	A_16_P18775260	FAM125B
A_16_P18775347	0.0129434	-2.58965	-4.19	0.787883	A_16_P18775347	FAM125B
A_16_P18775313	0.0090306	-2.73065	-4.14	0.8753	A_16_P18775313	FAM125B
A_16_P17583869	0.0149244	-2.53269	-4.2	0.695068	A_16_P17583869	FAM135A
A_16_P02035372	0.0383479	2.1346	-4.33	-0.661488	A_16_P02035372	FAM135B
A_16_P17182862	0.0210489	-2.39207	-4.25	0.642007	A_16_P17182862	FAM151B
A_16_P17230788	0.010195	-2.6836	-4.15	0.677097	A_16_P17230788	FAM174A
A_16_P16265388	0.036143	2.16079	-4.32	-0.603181	A_16_P16265388	FAM19A1
A_16_P39698190	0.0029876	-3.14168	-3.99	0.744891	A_16_P39698190	FAM19A2
A_18_P14026605	0.0249719	-2.3204	-4.27	0.600102	A_18_P14026605	FAM19A5
A_16_P21350370	0.0148887	-2.53366	-4.2	0.674221	A_16_P21350370	FAM19A5
A_14_P136863	0.0036016	-3.07425	-4.01	0.664963	A_14_P136863	FAM48A
A_16_P00183579	0.0018368	3.31393	-3.93	-0.661249	A_16_P00183579	FAM78B
A_16_P15328244	0.0056782	2.90675	-4.07	-0.61083	A_16_P15328244	FAM78B
A_16_P15328281	0.0053008	2.93238	-4.07	-0.677117	A_16_P15328281	FAM78B
A_16_P00183583	0.0038518	3.04985	-4.02	-0.66584	A_16_P00183583	FAM78B
A_16_P00183588	0.0083269	2.76187	-4.13	-0.588664	A_16_P00183588	FAM78B
A_16_P00183544	0.0054655	2.921	-4.07	-0.615072	A_16_P00183544	FAM78B
A_16_P00183550	0.0038968	3.04561	-4.02	-0.682414	A_16_P00183550	FAM78B
A_16_P40372709	0.0260062	-2.3032	-4.28	0.645762	A_16_P40372709	FAM82A2
A_14_P101645	0.0060768	-2.88137	-4.08	0.595188	A_14_P101645	FANCB
A_14_P120036	0.0356313	-2.16708	-4.32	0.693755	A_14_P120036	FAS
A_14_P113789	0.0422599	-2.09121	-4.35	0.632163	A_14_P113789	FBL
A_16_P00445165	0.0004461	-3.79329	-3.74	0.93371	A_16_P00445165	FBLN7
A_16_P18050165	0.0170006	-2.47996	-4.22	0.609092	A_16_P18050165	FBXL13
A_16_P00925474	0.0073153	-2.81133	-4.11	0.677033	A_16_P00925474	FBXL5
A_16_P17399380	0.0340616	-2.18685	-4.32	0.680948	A_16_P17399380	FBXW11
A_18_P24696435	0.0156114	-2.51454	-4.21	0.646075	A_18_P24696435	FBXW11
A_14_P107513	0.0134982	2.57294	-4.19	-0.588659	A_14_P107513	FER1L6
A_18_P16663510	0.0060276	2.88442	-4.08	-0.603946	A_18_P16663510	FER1L6
A_16_P20345314	0.0065917	-2.85077	-4.09	0.65895	A_16_P20345314	FES
A_18_P17173370	0.0119042	-2.62281	-4.17	0.597858	A_18_P17173370	FGD1
A_16_P38795553	0.0279914	-2.27182	-4.29	0.602412	A_16_P38795553	FGD3
A_16_P17328557	0.0098791	-2.69585	-4.15	0.734411	A_16_P17328557	FGF1
A_16_P36598826	0.0138119	2.56377	-4.19	-0.600142	A_16_P36598826	FGF12
A_14_P108289	0.0453268	-2.05959	-4.35	0.635185	A_14_P108289	FGF3
A_16_P15769209	0.0117717	-2.62722	-4.17	0.772205	A_16_P15769209	FHL2
A_16_P16682389	0.0130259	-2.58713	-4.19	0.614626	A_16_P16682389	FIP1L1
A_14_P121932	0.0133732	2.57665	-4.19	-0.666618	A_14_P121932	FLAD1
A_14_P139460	0.020115	-2.41089	-4.25	0.586837	A_14_P139460	FLJ10357
A_16_P02871908	0.0314168	-2.22207	-4.31	0.672106	A_16_P02871908	FLJ10357
A_16_P18036960	0.010169	-2.68459	-4.15	0.642851	A_16_P18036960	FLJ34048
A_16_P40753781	0.0197311	2.41886	-4.24	-0.717349	A_16_P40753781	FLJ45455
A_14_P109160	0.0088152	-2.73996	-4.13	0.758931	A_14_P109160	FLT1
A_16_P19757491	0.0058376	-2.89641	-4.08	0.610082	A_16_P19757491	FLT1
A_16_P40352161	0.0218991	-2.37558	-4.26	0.658188	A_16_P40352161	FMN1
A_16_P20204002	0.0053301	-2.93033	-4.07	0.800382	A_16_P20204002	FMN1
A_16_P00286103	0.0207672	2.39767	-4.25	-0.617966	A_16_P00286103	FMN2
A_16_P00286089	0.0375339	2.14411	-4.33	-0.587288	A_16_P00286089	FMN2
A_18_P10310717	0.0025376	3.19999	-3.97	-0.628311	A_18_P10310717	FMO5
A_14_P104155	0.0245103	-2.32829	-4.27	0.696815	A_14_P104155	FN1
A_16_P36069509	0.0038286	-3.05205	-4.02	0.691211	A_16_P36069509	FN1
A_18_P19658588	0.0034084	-3.09422	-4.01	0.663629	A_18_P19658588	FNDC3A
A_16_P02566689	0.0078477	-2.78456	-4.12	0.810811	A_16_P02566689	FOXJ2
A_16_P16273764	0.0209952	-2.39313	-4.25	0.655868	A_16_P16273764	FOXP1
A_16_P01465805	0.0296869	-2.24656	-4.3	0.689982	A_16_P01465805	FOXP4
A_18_P14760920	0.046036	-2.05255	-4.36	0.729423	A_18_P14760920	FRAS1
A_16_P18784054	0.0158131	-2.50935	-4.21	0.723193	A_16_P18784054	FREQ
A_16_P38948116	0.0247726	-2.32379	-4.27	0.587865	A_16_P38948116	FRMD4A
A_16_P18914787	0.0112145	2.64631	-4.17	-0.595769	A_16_P18914787	FRMPD2
A_16_P02256722	0.0038546	3.04958	-4.02	-0.64497	A_16_P02256722	FRMPD2
A_16_P39022778	0.0079036	2.78185	-4.12	-0.614982	A_16_P39022778	FRMPD2
A_16_P02256750	0.0087711	2.74189	-4.13	-0.624529	A_16_P02256750	FRMPD2
A_16_P02256776	0.0106171	2.66776	-4.16	-0.606869	A_16_P02256776	FRMPD2
A_16_P39716217	0.0141299	-2.55466	-4.2	0.638666	A_16_P39716217	FRS2
A_16_P19766240	0.0059971	-2.88632	-4.08	0.647835	A_16_P19766240	FRY
A_16_P15646284	0.0178137	2.46088	-4.23	-0.593955	A_16_P15646284	FSHR
A_16_P00369644	0.0080796	2.77343	-4.12	-0.595895	A_16_P00369644	FSHR
A_14_P102329	0.0116837	-2.63018	-4.17	0.659731	A_14_P102329	FSTL4
A_16_P16931485	0.0464884	-2.0481	-4.36	0.861895	A_16_P16931485	FSTL5
A_14_P128606	0.0404795	-2.1105	-4.34	0.589153	A_14_P128606	FUCA2
A_16_P21639370	0.016132	-2.50126	-4.22	0.699063	A_16_P21639370	FUNDC2
A_16_P17639935	0.0131444	-2.58352	-4.19	0.676383	A_16_P17639935	FUT9
A_14_P109296	0.0367344	-2.15363	-4.33	0.659284	A_14_P109296	FXYD7
A_16_P18708250	0.0229322	-2.35629	-4.26	0.636538	A_16_P18708250	GABBR2
A_14_P134418	0.0397173	-2.11899	-4.34	0.724263	A_14_P134418	GABPB1
A_18_P10324089	0.0151659	2.52622	-4.21	-0.605711	A_18_P10324089	GABPB2
A_16_P15293283	0.0078644	2.78375	-4.12	-0.59201	A_16_P15293283	GABPB2
A_16_P36723930	0.0137794	-2.56471	-4.19	0.692144	A_16_P36723930	GABRA2
A_16_P00968527	0.0075938	-2.79711	-4.11	0.595599	A_16_P00968527	GABRA2
A_16_P36723914	0.0347993	-2.17746	-4.32	0.604397	A_16_P36723914	GABRA2
A_16_P36723668	0.0089866	-2.73253	-4.14	0.619586	A_16_P36723668	GABRA2
A_16_P16672066	0.0032711	-3.10907	-4	0.6918	A_16_P16672066	GABRA2
A_16_P36723676	0.0040272	-3.03361	-4.03	0.687387	A_16_P36723676	GABRA2
A_14_P121288	0.0014021	-3.4077	-3.89	0.827133	A_14_P121288	GABRB1
A_16_P16671658	0.0150402	-2.52958	-4.21	0.585212	A_16_P16671658	GABRG1
A_14_P107931	0.0233722	-2.34831	-4.27	0.682448	A_14_P107931	GAD2
A_18_P16936108	0.0080354	-2.77552	-4.12	0.585684	A_18_P16936108	GALNT12
A_16_P00343672	0.0019109	3.30008	-3.93	-0.722662	A_16_P00343672	GALNT14
A_16_P39868804	0.0285502	2.26335	-4.29	-0.598885	A_16_P39868804	GALNT9
A_16_P02393239	0.039777	2.11832	-4.34	-0.706454	A_16_P02393239	GALNTL4
A_18_P15003768	0.0262583	2.2991	-4.28	-1.23171	A_18_P15003768	GALNTL6
A_16_P02178479	0.018175	-2.45266	-4.23	0.603077	A_16_P02178479	GAPVD1
A_16_P18772497	0.0102771	-2.68047	-4.15	0.628146	A_16_P18772497	GAPVD1
A_16_P20008550	0.0086344	-2.74794	-4.13	0.971842	A_16_P20008550	GARNL1
A_16_P01754851	0.0325656	-2.20646	-4.31	0.645888	A_16_P01754851	GATAD1
A_16_P35312435	0.0070305	2.82641	-4.1	-0.60596	A_16_P35312435	GATAD2B
A_16_P15299638	0.0060042	2.88588	-4.08	-0.586759	A_16_P15299638	GATAD2B
A_16_P15299647	0.0069506	2.83074	-4.1	-0.586609	A_16_P15299647	GATAD2B
A_16_P36667806	0.0427537	-2.08599	-4.35	0.596091	A_16_P36667806	GBA3
A_16_P15302786	0.0365828	2.15546	-4.33	-0.592953	A_16_P15302786	GBAP
A_16_P16299566	0.0206775	-2.39946	-4.25	0.626452	A_16_P16299566	GBE1
A_16_P03658405	0.0086408	-2.74765	-4.13	0.616472	A_16_P03658405	GEMIN8
A_16_P01426585	0.0344597	-2.18176	-4.32	0.649431	A_16_P01426585	GFOD1
A_16_P40804794	0.0173058	-2.4727	-4.22	0.63191	A_16_P40804794	GGNBP2
A_16_P20635776	0.005407	-2.925	-4.07	0.619775	A_16_P20635776	GGNBP2
A_16_P19679566	0.0080126	-2.77662	-4.12	0.723616	A_16_P19679566	GIT2
A_18_P16070845	0.0028324	-3.16079	-3.98	0.789936	A_18_P16070845	GLI3
A_14_P129333	0.0063056	-2.86748	-4.09	0.791975	A_14_P129333	GLI3
A_18_P11414616	0.0073205	-2.81106	-4.11	0.854783	A_18_P11414616	GLT8D3
A_18_P14228607	0.0046766	-2.97875	-4.05	0.596484	A_18_P14228607	GLT8D4
A_14_P105996	0.0028084	-3.16384	-3.98	0.639657	A_14_P105996	GLT8D4
A_18_P12789861	0.0208676	-2.39566	-4.25	0.70816	A_18_P12789861	GNAL
A_16_P03318567	0.0055983	-2.91204	-4.07	0.643355	A_16_P03318567	GNAL
A_14_P138788	0.0084165	-2.75776	-4.13	0.825816	A_14_P138788	GNG7
A_14_P106384	0.0186014	-2.44315	-4.23	0.589886	A_14_P106384	GNL3L
A_18_P17177438	0.0094339	-2.71375	-4.14	0.73171	A_18_P17177438	GNL3L
A_16_P20045694	0.0414598	-2.09979	-4.34	0.639854	A_16_P20045694	GNPNAT1
A_16_P19660333	0.0042482	-3.01406	-4.04	0.638415	A_16_P19660333	GNPTAB
A_16_P18438285	0.0042283	3.01578	-4.04	-0.657575	A_16_P18438285	GOLSYN
A_14_P109017	0.0066005	2.85027	-4.1	-0.624866	A_14_P109017	GOLSYN
A_16_P00169277	0.0028933	3.15317	-3.99	-0.595249	A_16_P00169277	GON4L
A_16_P02835873	0.030813	-2.23048	-4.3	0.604835	A_16_P02835873	GPC5
A_16_P32806611	0.0259035	2.30488	-4.28	-0.61372	A_16_P32806611	GPR123
A_14_P133147	0.0097578	-2.70066	-4.15	0.721044	A_14_P133147	GPR128
A_16_P20045160	0.0013498	-3.4208	-3.89	0.811805	A_16_P20045160	GPR137C
A_16_P21473227	0.0121316	-2.61533	-4.18	0.598426	A_16_P21473227	GPR173
A_16_P17641812	0.0006349	-3.67633	-3.79	0.871624	A_16_P17641812	GPR63
A_16_P21400920	0.0044328	-2.99845	-4.04	0.79309	A_16_P21400920	GPR64
A_18_P19146940	0.0182799	-2.4503	-4.23	0.587067	A_18_P19146940	GPRC5A
A_18_P21320204	0.0193673	-2.42654	-4.24	0.613413	A_18_P21320204	GPSN2
A_16_P41184700	0.0392385	-2.12439	-4.34	0.6432	A_16_P41184700	GRAMD1A
A_16_P20999020	0.0312748	-2.22404	-4.3	0.658648	A_16_P20999020	GRAMD1A
A_16_P40451966	0.0105004	-2.67208	-4.16	0.697653	A_16_P40451966	GRAMD2
A_18_P24540375	0.0176792	-2.46398	-4.23	0.648581	A_18_P24540375	GRAMD3
A_16_P01981804	0.0031364	3.12422	-4	-0.610712	A_16_P01981804	GRHL2
A_16_P16772749	0.0038491	-3.0501	-4.02	0.647107	A_16_P16772749	GRID2
A_16_P00046369	0.0327325	2.20424	-4.31	-0.661992	A_16_P00046369	GRIK3
A_16_P17344534	0.0009502	-3.54074	-3.84	0.667409	A_16_P17344534	GRPEL2
A_14_P116366	0.0072801	-2.81316	-4.11	0.724813	A_14_P116366	GSDMA
A_14_P202104	0.0106624	-2.6661	-4.16	0.705083	A_14_P202104	GSPT2
A_18_P16128866	0.0136845	2.56747	-4.19	-0.702382	A_18_P16128866	GTF2IRD1
A_16_P03642004	0.0231965	-2.35148	-4.26	0.652284	A_16_P03642004	GYG2
A_16_P16568758	0.0028189	-3.16251	-3.98	0.809742	A_16_P16568758	HAUS3
A_16_P21635753	0.005814	-2.89792	-4.08	0.646692	A_16_P21635753	HAUS7
A_16_P18059923	0.0094394	-2.71352	-4.14	0.674019	A_16_P18059923	HBP1
A_16_P39243135	0.0143761	-2.54773	-4.2	0.765661	A_16_P39243135	HCCA2
A_16_P39242801	0.0041839	-3.01965	-4.03	0.746064	A_16_P39242801	HCCA2
A_16_P02380388	0.0237547	-2.34149	-4.27	0.598893	A_16_P02380388	HCCA2
A_16_P02380200	0.0400107	-2.1157	-4.34	0.585152	A_16_P02380200	HCCA2
A_14_P127839	0.0412197	-2.10239	-4.34	0.590431	A_14_P127839	HDAC4
A_16_P16095423	0.0021669	-3.25591	-3.95	0.718793	A_16_P16095423	HDAC4
A_16_P36131078	0.0032971	-3.10622	-4	0.618479	A_16_P36131078	HDAC4
A_16_P36131473	0.0306926	-2.23217	-4.3	0.61049	A_16_P36131473	HDAC4
A_16_P41701283	0.0290214	-2.25632	-4.29	0.594279	A_16_P41701283	HDAC8
A_18_P12157737	0.0084426	-2.75657	-4.13	0.779795	A_18_P12157737	HERC2
A_16_P20192903	0.009751	-2.70093	-4.15	0.610613	A_16_P20192903	HERC2
A_14_P105373	0.0151233	2.52736	-4.21	-0.594953	A_14_P105373	HERC4
A_16_P00245948	0.0028145	3.16307	-3.98	-0.628382	A_16_P00245948	HHAT
A_16_P00245965	0.0005645	3.71545	-3.77	-0.746656	A_16_P00245965	HHAT
A_16_P02927541	0.0193987	-2.42587	-4.24	0.93969	A_16_P02927541	HIF1A
A_16_P17450787	0.0072993	-2.81216	-4.11	0.878392	A_16_P17450787	HIVEP1
A_16_P02286441	0.0218794	2.37595	-4.26	-0.628741	A_16_P02286441	HK1
A_16_P03584195	0.0059946	-2.88648	-4.08	0.60672	A_16_P03584195	HLCS
A_18_P10416445	0.0414418	2.09999	-4.34	-0.669426	A_18_P10416445	HMCN1
A_14_P113852	0.0078011	2.78684	-4.12	-0.631079	A_14_P113852	HMCN1
A_16_P15374889	0.0121916	2.61338	-4.18	-0.770913	A_16_P15374889	HMCN1
A_18_P11483487	0.0117991	-2.62631	-4.17	0.664327	A_18_P11483487	HMGA2
A_14_P100885	0.0371891	-2.14819	-4.33	0.603063	A_14_P100885	HNRNPA0
A_16_P17180587	0.0475903	-2.03743	-4.36	0.636463	A_16_P17180587	HOMER1
A_16_P16689983	0.0040205	-3.03422	-4.03	0.6767	A_16_P16689983	HOPX
A_16_P19548362	0.0177096	-2.46328	-4.23	0.675047	A_16_P19548362	HOXC4
A_16_P02623463	0.0059931	-2.88657	-4.08	0.643726	A_16_P02623463	HOXC4
A_16_P19167912	0.0107287	-2.66367	-4.16	0.646441	A_16_P19167912	HPS5
A_16_P01400642	0.0232886	-2.34982	-4.27	0.672313	A_16_P01400642	HRH2
A_16_P18410318	0.0039352	3.04204	-4.03	-0.704208	A_16_P18410318	HRSP12
A_16_P00328424	0.0144378	-2.54601	-4.2	0.688063	A_16_P00328424	HS1BP3
A_14_P125843	0.0085594	-2.75129	-4.13	0.726587	A_14_P125843	HS3ST1
A_14_P122720	0.027302	-2.28249	-4.29	0.588455	A_14_P122720	HS3ST3A1
A_16_P17274706	0.0296844	-2.2466	-4.3	0.768248	A_16_P17274706	HSD17B4
A_16_P17274715	0.0189036	-2.43652	-4.24	0.676059	A_16_P17274715	HSD17B4
A_16_P01321430	0.0427769	-2.08574	-4.35	0.616646	A_16_P01321430	HSD17B4
A_16_P01321439	0.0342946	-2.18386	-4.32	0.675522	A_16_P01321439	HSD17B4
A_16_P37600866	0.0109216	-2.65669	-4.16	0.688241	A_16_P37600866	HSP90AB1
A_14_P111412	0.0083232	-2.76204	-4.13	0.788937	A_14_P111412	HSP90AB1
A_16_P03706562	0.0075457	-2.79954	-4.11	0.829218	A_16_P03706562	HUWE1
A_16_P03706753	0.0046161	-2.98355	-4.05	0.702268	A_16_P03706753	HUWE1
A_14_P135593	0.0017635	-3.32814	-3.92	0.68284	A_14_P135593	HUWE1
A_16_P41680508	0.0037326	-3.06129	-4.02	0.760239	A_16_P41680508	HUWE1
A_16_P21474435	0.0133018	-2.57878	-4.19	0.626145	A_16_P21474435	HUWE1
A_16_P03706761	0.0084261	-2.75733	-4.13	0.625261	A_16_P03706761	HUWE1
A_14_P137131	0.0192455	-2.42914	-4.24	0.620777	A_14_P137131	HUWE1
A_16_P21474420	0.0251447	-2.31749	-4.28	0.593723	A_16_P21474420	HUWE1
A_16_P41680710	0.0016373	-3.354	-3.91	0.675747	A_16_P41680710	HUWE1
A_16_P21474299	0.0095187	-2.71028	-4.14	0.711511	A_16_P21474299	HUWE1
A_16_P03706652	0.0254092	-2.31305	-4.28	0.63664	A_16_P03706652	HUWE1
A_16_P41680686	0.001164	-3.47164	-3.87	0.752483	A_16_P41680686	HUWE1
A_16_P00023701	0.0424193	-2.08952	-4.35	0.603126	A_16_P00023701	IFFO2
A_16_P02733613	0.0036353	-3.07087	-4.02	0.643114	A_16_P02733613	IFT88
A_18_P19557274	0.0152855	-2.52306	-4.21	0.995348	A_18_P19557274	IFT88
A_18_P10971702	0.0281396	-2.26956	-4.29	0.621024	A_18_P10971702	IGF2
A_16_P36072829	0.0022865	-3.23692	-3.95	0.87311	A_16_P36072829	IGFBP5
A_16_P17941617	0.0341927	-2.18517	-4.32	0.58684	A_16_P17941617	IKZF1
A_16_P20643551	0.020929	-2.39444	-4.25	0.716358	A_16_P20643551	IKZF3
A_16_P02733726	0.022198	-2.36991	-4.26	0.630903	A_16_P02733726	IL17D
A_16_P41628709	0.0270119	-2.28705	-4.29	0.601703	A_16_P41628709	IL1RAPL1
A_16_P03678056	0.0306536	-2.23272	-4.3	0.588847	A_16_P03678056	IL1RAPL1
A_16_P00637155	0.0035334	3.08119	-4.01	-0.740002	A_16_P00637155	IL5RA
A_16_P19122130	0.0292574	-2.25283	-4.3	0.621406	A_16_P19122130	INPP5A
A_16_P34008241	0.0219517	-2.37457	-4.26	0.607753	A_16_P34008241	INPP5K
A_14_P138997	0.0073317	2.81048	-4.11	-0.610856	A_14_P138997	INTS8
A_16_P18402613	0.0122306	2.61212	-4.18	-0.664953	A_16_P18402613	INTS8
A_14_P113166	0.0070929	2.82306	-4.1	-0.740634	A_14_P113166	INTS8
A_16_P18711812	0.0186787	-2.44145	-4.24	0.612868	A_16_P18711812	INVS
A_14_P202021	0.01647	-2.49285	-4.22	0.656654	A_14_P202021	IPO11
A_18_P15211905	0.0138963	-2.56133	-4.2	0.644388	A_18_P15211905	IPO11
A_18_P16922564	0.0171745	-2.47581	-4.22	0.805426	A_18_P16922564	IPPK
A_16_P01261070	0.0077028	-2.79168	-4.12	0.607288	A_16_P01261070	IQGAP2
A_14_P109047	0.0190821	-2.43266	-4.24	0.763624	A_14_P109047	IQSEC2
A_16_P03706183	0.0408377	-2.10656	-4.34	0.599038	A_16_P03706183	IQSEC2
A_16_P03706188	0.0077527	-2.78921	-4.12	0.63892	A_16_P03706188	IQSEC2
A_16_P02555378	0.0211236	-2.3906	-4.25	0.628553	A_16_P02555378	IQSEC3
A_14_P201897	0.0122512	-2.61145	-4.18	0.587602	A_14_P201897	ISL1
A_14_P122936	0.0253674	-2.31375	-4.28	0.633159	A_14_P122936	ITGA6
A_14_P139862	0.0054877	-2.91948	-4.07	0.590669	A_14_P139862	ITGAX
A_18_P13391331	0.0056928	-2.9058	-4.08	0.662936	A_18_P13391331	IWS1
A_16_P35849378	0.0013026	-3.43306	-3.88	0.801263	A_16_P35849378	IWS1
A_16_P01821468	0.0101944	-2.68362	-4.15	0.625915	A_16_P01821468	JHDM1D
A_16_P02278208	0.0328659	2.20246	-4.31	-0.617703	A_16_P02278208	JMJD1C
A_16_P18952592	0.0160135	2.50425	-4.21	-0.642171	A_16_P18952592	JMJD1C
A_16_P18952930	0.0337216	2.19124	-4.31	-0.602931	A_16_P18952930	JMJD1C
A_18_P15258717	0.0302961	-2.23779	-4.3	0.938028	A_18_P15258717	JMY
A_16_P18526307	0.0260735	-2.3021	-4.28	0.776208	A_16_P18526307	KANK1
A_14_P123173	0.0225191	-2.36391	-4.26	0.615704	A_14_P123173	KATNAL2
A_16_P00007054	0.0439384	-2.07367	-4.35	0.600265	A_16_P00007054	KCNAB2
A_16_P19597097	0.0286154	-2.26237	-4.29	0.589536	A_16_P19597097	KCNC2
A_16_P20934044	0.0437906	-2.07519	-4.35	0.5999	A_16_P20934044	KCNG2
A_16_P00359813	0.016997	2.48004	-4.22	-0.59485	A_16_P00359813	KCNG3
A_16_P35452707	0.0083564	2.76051	-4.13	-0.589661	A_16_P35452707	KCNH1
A_16_P15434347	0.0039431	3.04131	-4.03	-0.706055	A_16_P15434347	KCNH1
A_14_P115295	0.0095638	-2.70845	-4.14	0.587295	A_14_P115295	KCNK3
A_18_P11491959	0.0039645	-3.03933	-4.03	0.70174	A_18_P11491959	KCNMB4
A_14_P103659	0.0139428	-2.55999	-4.2	0.641381	A_14_P103659	KCNMB4
A_16_P00167981	0.0011936	3.46306	-3.87	-0.692348	A_16_P00167981	KCNN3
A_16_P19131447	0.0051805	-2.94091	-4.06	0.851267	A_16_P19131447	KCNQ1
A_14_P120314	0.0035417	-3.08034	-4.01	0.877749	A_14_P120314	KCNQ1
A_16_P02381572	0.0035334	-3.08119	-4.01	0.635775	A_16_P02381572	KCNQ1
A_16_P39245992	0.0135759	-2.57065	-4.19	0.649072	A_16_P39245992	KCNQ1
A_16_P02381620	0.0138103	-2.56381	-4.19	0.664514	A_16_P02381620	KCNQ1
A_16_P02026278	0.0212347	2.38842	-4.25	-0.627288	A_16_P02026278	KCNQ3
A_16_P02461177	0.003379	-3.09736	-4.01	0.642595	A_16_P02461177	KDM2A
A_16_P03806684	0.0049022	-2.96136	-4.06	0.908384	A_16_P03806684	KDM5D
A_16_P03699016	0.0002618	-3.96722	-3.68	0.98887	A_16_P03699016	KDM6A
A_16_P21458263	0.0119558	-2.6211	-4.17	0.687577	A_16_P21458263	KDM6A
A_16_P21458508	0.0125149	-2.60302	-4.18	0.686104	A_16_P21458508	KDM6A
A_16_P16562657	0.0180283	-2.45598	-4.23	0.730766	A_16_P16562657	KIAA0226
A_16_P34500397	0.0221354	-2.37109	-4.26	0.748858	A_16_P34500397	KIAA0355
A_14_P115238	0.0131493	-2.58338	-4.19	0.645614	A_14_P115238	KIAA0391
A_16_P20411573	0.0018614	-3.30926	-3.93	0.761114	A_16_P20411573	KIAA0430
A_16_P40596539	0.0071254	2.82132	-4.11	-0.690088	A_16_P40596539	KIAA0556
A_14_P100275	0.0098696	-2.69623	-4.15	0.613386	A_14_P100275	KIAA0564
A_16_P19789689	0.0056728	-2.90711	-4.07	0.680489	A_16_P19789689	KIAA0564
A_16_P39928569	0.0154648	-2.51835	-4.21	0.613593	A_16_P39928569	KIAA0564
A_16_P19789570	0.0106157	-2.66781	-4.16	0.671607	A_16_P19789570	KIAA0564
A_16_P02763452	0.0045262	-2.99079	-4.04	0.635962	A_16_P02763452	KIAA0564
A_16_P19790022	0.0052818	-2.93371	-4.07	0.633134	A_16_P19790022	KIAA0564
A_16_P19790141	0.0229678	-2.35564	-4.26	0.58581	A_16_P19790141	KIAA0564
A_14_P112364	0.0146446	-2.5403	-4.2	0.640361	A_14_P112364	KIAA0564
A_16_P19759641	0.0078133	-2.78624	-4.12	0.667212	A_16_P19759641	KIAA0774
A_16_P19759816	0.0339394	-2.18842	-4.32	0.65792	A_16_P19759816	KIAA0774
A_16_P01519838	0.0043137	-3.00845	-4.04	0.605493	A_16_P01519838	KIAA1009
A_16_P00018253	0.0105593	2.66989	-4.16	-0.773659	A_16_P00018253	KIAA1026
A_14_P200630	0.0023033	3.23435	-3.96	-0.866139	A_14_P200630	KIAA1026
A_16_P02288181	0.0158427	2.50859	-4.21	-0.619177	A_16_P02288181	KIAA1274
A_16_P02288100	0.0169067	2.48221	-4.22	-0.615473	A_16_P02288100	KIAA1274
A_14_P120268	0.0026019	-3.19108	-3.97	0.598755	A_14_P120268	KIAA1324L
A_16_P20251797	0.0331222	-2.19907	-4.31	0.866249	A_16_P20251797	KIAA1370
A_16_P20251781	0.0001977	-4.05767	-3.64	0.936721	A_16_P20251781	KIAA1370
A_16_P01971905	0.0033045	3.10541	-4	-0.713475	A_16_P01971905	KIAA1429
A_16_P19461470	0.0090265	-2.73082	-4.14	0.654874	A_16_P19461470	KIAA1467
A_18_P12912896	0.0282137	-2.26843	-4.29	0.713843	A_18_P12912896	KIAA1468
A_16_P18705078	0.0177267	-2.46289	-4.23	0.594383	A_16_P18705078	KIAA1529
A_16_P02044179	0.0415638	-2.09867	-4.34	0.682971	A_16_P02044179	KIAA1688
A_16_P37534492	0.0485049	-2.02874	-4.36	0.670572	A_16_P37534492	KIF13A
A_16_P15050202	0.0166979	-2.48727	-4.22	0.760656	A_16_P15050202	KIF17
A_16_P00292893	0.0112042	2.64667	-4.17	-0.68035	A_16_P00292893	KIF26B
A_16_P15516886	0.0079535	2.77945	-4.12	-0.670623	A_16_P15516886	KIF26B
A_16_P18885272	0.0376426	-2.14283	-4.33	0.629293	A_16_P18885272	KIF5B
A_16_P15309406	0.0218523	2.37647	-4.26	-0.620053	A_16_P15309406	KIRREL
A_18_P10340404	0.0232799	2.34998	-4.26	-0.618433	A_18_P10340404	KIRREL
A_14_P129570	0.0012607	3.44429	-3.88	-0.671872	A_14_P129570	KIRREL
A_16_P35323303	0.0018521	3.31101	-3.93	-0.635731	A_16_P35323303	KIRREL
A_16_P15309381	0.0170353	2.47912	-4.22	-0.638971	A_16_P15309381	KIRREL
A_16_P15309315	0.0055871	2.9128	-4.07	-0.594422	A_16_P15309315	KIRREL
A_16_P00172318	0.007774	2.78817	-4.12	-0.636544	A_16_P00172318	KIRREL
A_16_P40348289	0.0253528	-2.314	-4.28	0.648777	A_16_P40348289	KLF13
A_16_P16654820	0.0150661	-2.52889	-4.21	0.58911	A_16_P16654820	KLF3
A_16_P16014223	0.0243302	-2.3314	-4.27	0.672389	A_16_P16014223	KLF7
A_16_P41616537	0.0138774	-2.56187	-4.2	0.712241	A_16_P41616537	KLHL15
A_14_P113989	0.0462872	-2.05007	-4.36	0.595086	A_14_P113989	KLRD1
A_14_P110560	0.008205	-2.76753	-4.12	0.804747	A_14_P110560	KRIT1
A_16_P37794014	0.0062059	-2.87348	-4.09	0.681939	A_16_P37794014	LAMA2
A_14_P109224	0.0239966	-2.33722	-4.27	0.626169	A_14_P109224	LAMA5
A_14_P123053	0.0072123	2.81672	-4.11	-0.600006	A_14_P123053	LAMC1
A_16_P15367547	0.0137602	2.56526	-4.19	-0.644461	A_16_P15367547	LAMC2
A_16_P35383862	0.0020587	3.27393	-3.94	-0.5974	A_16_P35383862	LAMC2
A_16_P35383933	0.0008141	3.59301	-3.82	-0.686337	A_16_P35383933	LAMC2
A_16_P15367507	0.0043305	3.00703	-4.04	-0.590185	A_16_P15367507	LAMC2
A_16_P17953177	0.0114161	-2.6393	-4.17	0.872349	A_16_P17953177	LANCL2
A_16_P01718623	0.0226757	-2.36101	-4.26	0.854082	A_16_P01718623	LANCL2
A_18_P16105289	0.0096894	-2.70338	-4.15	0.930796	A_18_P16105289	LANCL2
A_14_P105282	0.0470566	-2.04257	-4.36	0.825773	A_14_P105282	LANCL2
A_16_P38035169	0.0197587	-2.41828	-4.24	0.900263	A_16_P38035169	LANCL2
A_16_P17953256	0.0211659	-2.38976	-4.25	0.907292	A_16_P17953256	LANCL2
A_16_P18409568	0.0035255	3.08199	-4.01	-0.706167	A_16_P18409568	LAPTM4B
A_16_P01976551	0.0009366	3.54562	-3.84	-0.811514	A_16_P01976551	LAPTM4B
A_16_P01976544	0.0051276	2.94471	-4.06	-0.711778	A_16_P01976544	LAPTM4B
A_16_P38503383	0.0096468	2.70509	-4.15	-0.658055	A_16_P38503383	LAPTM4B
A_16_P18409629	0.0064487	2.85904	-4.09	-0.669299	A_16_P18409629	LAPTM4B
A_16_P18409612	0.0015116	3.38171	-3.9	-0.834029	A_16_P18409612	LAPTM4B
A_16_P18409562	0.0243936	2.33031	-4.27	-0.589507	A_16_P18409562	LAPTM4B
A_16_P18409667	0.0170306	2.47924	-4.22	-0.684037	A_16_P18409667	LAPTM4B
A_18_P16594825	0.003693	3.06516	-4.02	-0.685193	A_18_P16594825	LAPTM4B
A_16_P21315433	0.0114061	-2.63965	-4.17	0.927535	A_16_P21315433	LARGE
A_16_P19739586	0.0102499	-2.6815	-4.15	0.731328	A_16_P19739586	LATS2
A_16_P39939680	0.009116	-2.72701	-4.14	0.645401	A_16_P39939680	LCP1
A_16_P37573599	0.0350898	-2.17381	-4.32	0.656462	A_16_P37573599	LEMD2
A_16_P39923013	0.0124446	-2.60525	-4.18	0.645524	A_16_P39923013	LHFP
A_18_P11707966	0.002427	-3.21581	-3.96	0.716056	A_18_P11707966	LHFP
A_16_P17178054	0.0082607	-2.76493	-4.13	0.58666	A_16_P17178054	LHFPL2
A_16_P17178097	0.0067484	-2.8419	-4.1	0.649378	A_16_P17178097	LHFPL2
A_16_P18769459	0.0138972	-2.5613	-4.2	0.66378	A_16_P18769459	LHX2
A_16_P03615813	0.0179136	-2.4586	-4.23	0.637696	A_16_P03615813	LIMK2
A_16_P01762891	0.0093973	-2.71526	-4.14	0.623193	A_16_P01762891	LMTK2
A_16_P18039072	0.0066954	-2.84488	-4.1	0.654995	A_16_P18039072	LMTK2
A_16_P15326098	0.0070658	2.8245	-4.1	-0.590094	A_16_P15326098	LMX1A
A_16_P15326000	0.0008482	3.57917	-3.83	-0.65423	A_16_P15326000	LMX1A
A_16_P00182242	0.0003034	3.91943	-3.7	-0.751539	A_16_P00182242	LMX1A
A_16_P00182307	0.0012336	3.45176	-3.87	-0.746948	A_16_P00182307	LMX1A
A_14_P105457	0.0008217	3.58986	-3.82	-0.683238	A_14_P105457	LMX1A
A_18_P10359413	0.002983	3.14224	-3.99	-0.656742	A_18_P10359413	LMX1A
A_16_P15325986	0.0006655	3.66062	-3.79	-0.691214	A_16_P15325986	LMX1A
A_16_P15325875	0.0049149	2.9604	-4.06	-0.630583	A_16_P15325875	LMX1A
A_16_P00182260	0.0008857	3.56455	-3.83	-0.695569	A_16_P00182260	LMX1A
A_16_P18775747	0.0428904	-2.08455	-4.35	0.588579	A_16_P18775747	LMX1B
A_16_P02180532	0.0485331	-2.02847	-4.36	0.634968	A_16_P02180532	LMX1B
A_16_P18775881	0.0344997	-2.18125	-4.32	0.609887	A_16_P18775881	LMX1B
A_18_P17011017	0.0167078	-2.48703	-4.22	0.628716	A_18_P17011017	LMX1B
A_16_P02743308	0.0243059	-2.33182	-4.27	0.732231	A_16_P02743308	LNX2
A_16_P18054944	0.0080187	-2.77632	-4.12	0.738385	A_16_P18054944	LOC100216545
A_16_P03008514	0.0132863	-2.57925	-4.19	0.695999	A_16_P03008514	LOC145845
A_16_P01846632	0.0183709	-2.44827	-4.23	0.810176	A_16_P01846632	LOC154822
A_16_P37490998	0.0195711	-2.42222	-4.24	0.783124	A_16_P37490998	LOC285768
A_16_P01408048	0.0316393	-2.21901	-4.31	0.617457	A_16_P01408048	LOC285768
A_16_P01408190	0.0092915	-2.71964	-4.14	0.60157	A_16_P01408190	LOC285768
A_16_P19453770	0.0006308	-3.6785	-3.79	1.036	A_16_P19453770	LOC374443
A_14_P123981	0.0016603	-3.34915	-3.91	0.745712	A_14_P123981	LOC374443
A_16_P00182749	0.0021424	3.25991	-3.95	-0.610236	A_16_P00182749	LOC400794
A_18_P10360430	0.0059664	2.88824	-4.08	-0.586166	A_18_P10360430	LOC400794
A_16_P00182777	0.0106106	2.668	-4.16	-0.629022	A_16_P00182777	LOC400794
A_16_P15326755	0.0045354	2.99004	-4.04	-0.60882	A_16_P15326755	LOC400794
A_16_P15326879	0.0131236	2.58415	-4.19	-0.689524	A_16_P15326879	LOC400794
A_18_P10362161	0.001194	3.46292	-3.87	-0.683651	A_18_P10362161	LOC400794
A_16_P15326824	0.0017128	3.33832	-3.92	-0.699786	A_16_P15326824	LOC400794
A_16_P03633501	0.0202451	-2.40823	-4.25	0.593666	A_16_P03633501	LOC553158
A_16_P37264468	0.017365	-2.47131	-4.23	0.589673	A_16_P37264468	LOC645323
A_16_P02750122	0.0015723	-3.36806	-3.91	0.928955	A_16_P02750122	LOC646799
A_16_P19261000	0.0432159	-2.08115	-4.35	0.668381	A_16_P19261000	LOC65998
A_16_P15759587	0.0008858	-3.56453	-3.83	0.784313	A_16_P15759587	LOC731220
A_18_P13327056	0.024264	-2.33255	-4.27	0.659795	A_18_P13327056	LOC731220
A_16_P19459984	0.0048851	-2.96265	-4.05	0.638498	A_16_P19459984	LOH12CR1
A_16_P02571287	0.0017713	-3.32661	-3.92	0.782196	A_16_P02571287	LOH12CR1
A_16_P19459993	0.0249512	-2.32076	-4.27	0.609974	A_16_P19459993	LOH12CR1
A_16_P01879058	0.0117682	-2.62734	-4.17	0.608495	A_16_P01879058	LOXL2
A_16_P01879039	0.0066923	-2.84506	-4.1	0.748443	A_16_P01879039	LOXL2
A_16_P02565101	0.015485	-2.51782	-4.21	0.59056	A_16_P02565101	LPAR5
A_16_P19448532	0.0151198	-2.52745	-4.21	0.638446	A_16_P19448532	LPCAT3
A_14_P129842	0.0121086	-2.61608	-4.18	0.70742	A_14_P129842	LPHN1
A_14_P202018	0.0130575	-2.58616	-4.19	0.623857	A_14_P202018	LRBA
A_16_P16562884	0.02364	2.34352	-4.27	-0.628288	A_16_P16562884	LRCH3
A_16_P00726462	0.0232309	-2.35086	-4.26	0.690925	A_16_P00726462	LRIG1
A_16_P18425692	0.0300502	2.24131	-4.3	-0.640998	A_16_P18425692	LRP12
A_16_P15922629	0.003156	-3.12198	-4	0.774786	A_16_P15922629	LRP2
A_16_P15922721	0.0126179	-2.59977	-4.18	0.602905	A_16_P15922721	LRP2
A_16_P02462308	0.0291371	-2.25461	-4.3	0.662021	A_16_P02462308	LRP5
A_14_P104736	0.0082554	-2.76518	-4.13	0.637876	A_14_P104736	LRP5
A_16_P02462148	0.0086866	-2.74562	-4.13	0.711239	A_16_P02462148	LRP5
A_16_P02462253	0.0153893	-2.52033	-4.21	0.673588	A_16_P02462253	LRP5
A_18_P11348294	0.0040615	-3.03051	-4.03	0.634739	A_18_P11348294	LRP6
A_16_P39586259	0.0141727	-2.55345	-4.2	0.629516	A_16_P39586259	LRP6
A_16_P37553332	0.0299456	-2.24282	-4.3	0.606286	A_16_P37553332	LRRC16A
A_16_P18393579	0.0158483	2.50845	-4.21	-0.628731	A_16_P18393579	LRRC69
A_16_P38486970	0.0072666	2.81387	-4.11	-0.636441	A_16_P38486970	LRRC69
A_16_P18393566	0.0050056	2.95364	-4.06	-0.608737	A_16_P18393566	LRRC69
A_14_P117343	0.0463733	-2.04923	-4.36	0.664621	A_14_P117343	LRRFIP1
A_16_P16090954	0.007579	-2.79785	-4.11	0.597367	A_16_P16090954	LRRFIP1
A_16_P00096478	0.0012833	3.43818	-3.88	-0.855901	A_16_P00096478	LRRIQ3
A_16_P02380610	0.0486296	-2.02756	-4.36	0.602517	A_16_P02380610	LSP1
A_16_P03445610	0.0203556	-2.40597	-4.25	0.770801	A_16_P03445610	LSR
A_18_P16300967	0.0124116	-2.6063	-4.18	0.748389	A_18_P16300967	LUC7L2
A_18_P24740723	0.0152399	-2.52426	-4.21	0.655587	A_18_P24740723	LYRM4
A_16_P01414312	0.0354925	-2.16879	-4.32	0.598274	A_16_P01414312	LYRM4
A_16_P00049284	0.0173462	-2.47175	-4.23	0.65674	A_16_P00049284	MACF1
A_16_P19261742	0.0083317	-2.76165	-4.13	0.808646	A_16_P19261742	MACROD1
A_16_P21079916	0.0300183	2.24177	-4.3	-0.635972	A_16_P21079916	MACROD2
A_16_P21082023	0.0103913	2.67616	-4.16	-0.648836	A_16_P21082023	MACROD2
A_18_P15959419	0.025627	-2.30943	-4.28	0.590273	A_18_P15959419	MAD1L1
A_18_P15965377	0.0239944	-2.33726	-4.27	0.592366	A_18_P15965377	MAD1L1
A_16_P00907182	0.0247194	-2.3247	-4.27	0.716519	A_16_P00907182	MAEA
A_16_P18641327	0.0302486	-2.23847	-4.3	0.682612	A_16_P18641327	MAMDC2
A_16_P36849350	0.0108599	-2.65891	-4.16	0.585553	A_16_P36849350	MANBA
A_16_P20288481	0.0060964	-2.88016	-4.08	0.635142	A_16_P20288481	MAP2K5
A_16_P17126325	0.0056993	-2.90537	-4.08	0.952784	A_16_P17126325	MAP3K1
A_16_P18773285	0.0139755	-2.55905	-4.2	0.616745	A_16_P18773285	MAPKAP1
A_16_P18773140	0.0042876	-3.01068	-4.04	0.680391	A_16_P18773140	MAPKAP1
A_16_P18772808	0.0210548	-2.39195	-4.25	0.608778	A_16_P18772808	MAPKAP1
A_14_P122652	0.013262	-2.57998	-4.19	0.616327	A_14_P122652	MAPKAP1
A_16_P02179099	0.0183862	-2.44793	-4.23	0.626573	A_16_P02179099	MAPKAP1
A_16_P38875680	0.0205945	-2.40113	-4.25	0.604675	A_16_P38875680	MAPKAP1
A_18_P12196222	0.0216839	-2.3797	-4.26	0.592547	A_18_P12196222	MAPKBP1
A_16_P20169036	0.0121209	-2.61568	-4.18	0.910805	A_16_P20169036	MARK3
A_16_P33233696	0.0269557	-2.28793	-4.28	0.669606	A_16_P33233696	MARS
A_16_P03424946	0.0078119	-2.78631	-4.12	0.628957	A_16_P03424946	MAST1
A_16_P31493820	0.0101787	-2.68422	-4.15	0.682204	A_16_P31493820	MAST4
A_18_P15224340	0.0186262	-2.4426	-4.23	0.644759	A_18_P15224340	MAST4
A_16_P01976770	0.003132	3.12472	-4	-0.715259	A_16_P01976770	MATN2
A_16_P01976806	0.0004096	3.82136	-3.73	-0.919732	A_16_P01976806	MATN2
A_16_P01976851	0.0117778	2.62702	-4.17	-0.641907	A_16_P01976851	MATN2
A_16_P18410064	0.007888	2.7826	-4.12	-0.696841	A_16_P18410064	MATN2
A_16_P18409903	0.002415	3.21757	-3.96	-0.7773	A_16_P18409903	MATN2
A_16_P38503662	0.0211993	2.38911	-4.25	-0.598594	A_16_P38503662	MATN2
A_16_P18409916	0.0028613	3.15716	-3.98	-0.816607	A_16_P18409916	MATN2
A_16_P01976671	0.0146601	2.53988	-4.2	-0.594946	A_16_P01976671	MATN2
A_16_P18409934	0.0123548	2.60812	-4.18	-0.640459	A_16_P18409934	MATN2
A_16_P18409930	0.0165998	2.48966	-4.22	-0.637936	A_16_P18409930	MATN2
A_16_P01976784	0.0112632	2.6446	-4.17	-0.638044	A_16_P01976784	MATN2
A_16_P18409984	0.0151782	2.5259	-4.21	-0.600857	A_16_P18409984	MATN2
A_16_P18409960	0.0210077	2.39288	-4.25	-0.657655	A_16_P18409960	MATN2
A_16_P01976634	0.017564	2.46666	-4.23	-0.621314	A_16_P01976634	MATN2
A_16_P17206747	0.0175692	-2.46653	-4.23	0.677779	A_16_P17206747	MBLAC2
A_16_P18615030	0.027259	-2.28316	-4.29	0.610569	A_16_P18615030	MCART1
A_14_P136042	0.0305346	-2.2344	-4.3	0.639853	A_14_P136042	MCM2
A_16_P18204083	0.0155975	-2.5149	-4.21	0.589498	A_16_P18204083	MCPH1
A_16_P17218695	0.0361965	-2.16014	-4.32	0.612597	A_16_P17218695	MCTP1
A_16_P40176532	0.0154837	-2.51786	-4.21	0.682011	A_16_P40176532	MDGA2
A_16_P41847997	0.0086988	-2.74508	-4.13	0.653877	A_16_P41847997	MECP2
A_14_P138692	0.0086602	-2.74679	-4.13	0.599273	A_14_P138692	MED1
A_14_P202452	0.0082892	-2.76361	-4.13	0.603931	A_14_P202452	MED14
A_16_P21450041	0.0084168	-2.75775	-4.13	0.816982	A_16_P21450041	MED14
A_16_P21449850	0.0062556	-2.87048	-4.09	0.668009	A_16_P21449850	MED14
A_16_P03602337	0.0255444	2.3108	-4.28	-0.60844	A_16_P03602337	MED15
A_18_P15284476	0.0048078	-2.96855	-4.05	0.611982	A_18_P15284476	MEF2C
A_18_P15282295	0.0237237	-2.34204	-4.27	0.757858	A_18_P15282295	MEF2C
A_16_P00170250	0.0238172	2.34038	-4.27	-0.710772	A_16_P00170250	MEF2D
A_16_P02984858	0.0249738	-2.32037	-4.27	0.629902	A_16_P02984858	MEG3
A_18_P12262992	0.0391292	-2.12563	-4.33	0.62758	A_18_P12262992	MEGF11
A_16_P00555873	0.0086277	-2.74823	-4.13	0.639659	A_16_P00555873	MFSD6
A_18_P14890125	0.0276058	-2.27776	-4.29	0.776209	A_18_P14890125	MFSD8
A_16_P15762827	0.0154281	-2.51931	-4.21	0.680281	A_16_P15762827	MFSD9
A_16_P37164746	0.030907	2.22916	-4.3	-0.596778	A_16_P37164746	MGC42105
A_16_P02577305	0.0017265	-3.33553	-3.92	0.809852	A_16_P02577305	MGST1
A_14_P201537	0.0032811	-3.10797	-4	0.671862	A_14_P201537	MGST1
A_14_P122838	0.0027488	3.1715	-3.98	-0.625261	A_14_P122838	MGST3
A_14_P127081	0.0118282	-2.62534	-4.17	0.681182	A_14_P127081	MID1
A_16_P21380058	0.0205987	-2.40105	-4.25	0.632807	A_16_P21380058	MID1
A_14_P109457	0.0333013	-2.19672	-4.31	0.712798	A_14_P109457	MIER1
A_16_P02737952	0.0056795	-2.90668	-4.07	0.593433	A_16_P02737952	MIPEP
A_16_P21219676	0.002958	-3.14525	-3.99	0.837738	A_16_P21219676	MIRHG2
A_18_P22952395	0.0131717	-2.5827	-4.19	0.618605	A_18_P22952395	MITF
A_16_P16268622	0.0089819	-2.73273	-4.14	0.737738	A_16_P16268622	MITF
A_16_P18874960	0.0073793	-2.80802	-4.11	0.756069	A_16_P18874960	MKX
A_16_P21354271	0.0422042	-2.0918	-4.35	0.665066	A_16_P21354271	MLC1
A_16_P03446195	0.0482365	-2.03127	-4.36	0.590883	A_16_P03446195	MLL4
A_14_P120127	0.0113309	-2.64225	-4.17	0.586932	A_14_P120127	MLLT6
A_14_P119017	0.0137824	-2.56462	-4.19	0.863787	A_14_P119017	MMP15
A_16_P38480690	0.0214012	2.38516	-4.25	-0.603444	A_16_P38480690	MMP16
A_16_P18387078	0.0176142	2.46549	-4.23	-0.624604	A_16_P18387078	MMP16
A_16_P16195949	0.0120121	-2.61924	-4.18	0.641339	A_16_P16195949	MOBP
A_14_P113045	0.0002743	-3.95211	-3.68	0.743246	A_14_P113045	MOCS2
A_14_P201621	0.002031	-3.2787	-3.94	0.652065	A_14_P201621	MOCS2
A_18_P10006037	0.0324893	-2.20748	-4.31	0.595571	A_18_P10006037	MORN1
A_18_P10004677	0.0345087	-2.18114	-4.32	0.698265	A_18_P10004677	MORN1
A_16_P03222010	0.0059024	-2.89228	-4.08	0.646835	A_16_P03222010	MPRIP
A_16_P00593862	0.0450816	-2.06205	-4.35	0.635429	A_16_P00593862	MREG
A_16_P19129348	0.0074822	-2.80275	-4.11	0.688106	A_16_P19129348	MRPL23
A_14_P117656	0.0029942	-3.14089	-3.99	0.725439	A_14_P117656	MRPS31
A_16_P17183616	0.0108258	-2.66014	-4.16	0.711238	A_16_P17183616	MSH3
A_16_P20685573	0.0069101	2.83294	-4.1	-0.594996	A_16_P20685573	MSI2
A_14_P117325	0.0018958	-3.30285	-3.93	0.948557	A_14_P117325	MSN
A_16_P19573798	0.0356738	-2.16655	-4.32	0.603055	A_16_P19573798	MSRB3
A_14_P122188	0.0378118	-2.14084	-4.33	0.585098	A_14_P122188	MTCP1NB
A_16_P01976448	0.0383422	2.13466	-4.33	-0.763017	A_16_P01976448	MTDH
A_16_P18409426	0.0232132	2.35118	-4.26	-0.611154	A_16_P18409426	MTDH
A_16_P01976394	0.0080306	2.77576	-4.12	-0.667418	A_16_P01976394	MTDH
A_16_P38503156	0.0122082	2.61284	-4.18	-0.597556	A_16_P38503156	MTDH
A_16_P39237782	0.0084704	-2.75531	-4.13	0.693787	A_16_P39237782	MTG1
A_14_P109482	0.0105721	-2.66942	-4.16	0.598477	A_14_P109482	MTL5
A_16_P19749814	0.0030413	-3.13528	-3.99	0.647614	A_16_P19749814	MTMR6
A_16_P19749822	0.0127054	-2.59702	-4.18	0.725634	A_16_P19749822	MTMR6
A_16_P00014135	0.0343545	2.1831	-4.32	-0.617671	A_16_P00014135	MTOR
A_16_P18474881	0.0159985	2.50463	-4.21	-0.658126	A_16_P18474881	MTSS1
A_16_P03171081	0.0351408	2.17317	-4.32	-0.59191	A_16_P03171081	MTSS1L
A_16_P01871124	0.0348145	-2.17727	-4.32	0.960906	A_16_P01871124	MTUS1
A_16_P02379844	0.0395477	-2.12089	-4.34	0.588111	A_16_P02379844	MUC5AC
A_16_P19979100	0.0042511	-3.01382	-4.04	0.756384	A_16_P19979100	MYH6
A_16_P02875196	0.007135	-2.82081	-4.11	0.639641	A_16_P02875196	MYH7
A_18_P19930659	0.0049763	-2.95581	-4.06	0.670449	A_18_P19930659	MYH7
A_16_P03223471	0.0446452	-2.06645	-4.35	0.605724	A_16_P03223471	MYO15A
A_14_P100151	0.0166403	-2.48867	-4.22	0.607861	A_14_P100151	MYO18A
A_16_P03234167	0.0289109	-2.25796	-4.29	0.626222	A_16_P03234167	MYO1D
A_16_P18870696	0.0012242	-3.45436	-3.87	0.871853	A_16_P18870696	MYO3A
A_16_P02473454	0.0330897	-2.1995	-4.31	0.616161	A_16_P02473454	MYO7A
A_16_P20970269	0.0118252	-2.62544	-4.17	0.66815	A_16_P20970269	MYO9B
A_16_P03429506	0.0447958	-2.06493	-4.35	0.684716	A_16_P03429506	MYO9B
A_16_P35356195	0.0025301	3.20105	-3.97	-0.635763	A_16_P35356195	MYOC
A_18_P16358714	0.0343497	-2.18316	-4.32	0.720062	A_18_P16358714	MYOM2
A_18_P16359513	0.0308179	-2.23041	-4.3	0.615795	A_18_P16359513	MYOM2
A_16_P01849794	0.0075632	-2.79865	-4.11	0.899395	A_16_P01849794	MYOM2
A_16_P02284942	0.0024072	3.21871	-3.96	-0.688342	A_16_P02284942	MYPN
A_16_P39905231	0.0200929	-2.41135	-4.25	0.695834	A_16_P39905231	N4BP2L1
A_14_P128934	0.0421092	-2.09282	-4.34	0.66305	A_14_P128934	NACC1
A_14_P133776	0.0212743	-2.38764	-4.25	0.668944	A_14_P133776	NAP1L1
A_16_P16364286	0.0118462	-2.62474	-4.17	0.656954	A_16_P16364286	NAT13
A_16_P02404975	0.0155027	-2.51736	-4.21	0.626466	A_16_P02404975	NAV2
A_16_P19773526	0.0026955	-3.1785	-3.98	0.673179	A_16_P19773526	NBEA
A_14_P131586	0.0035271	-3.08183	-4.01	0.897518	A_14_P131586	NBEA
A_14_P200856	0.0029905	-3.14134	-3.99	0.977776	A_14_P200856	NBEA
A_16_P39912580	0.004423	-2.99927	-4.04	0.627617	A_16_P39912580	NBEA
A_18_P11697903	0.0022553	-3.24178	-3.95	0.731837	A_18_P11697903	NBEA
A_16_P39911505	0.0291574	-2.25431	-4.3	0.600066	A_16_P39911505	NBEA
A_16_P19774127	0.0027777	-3.16777	-3.98	0.727488	A_16_P19774127	NBEA
A_16_P19774717	0.0016156	-3.35863	-3.91	0.87174	A_16_P19774717	NBEA
A_14_P119059	0.0031125	-3.12697	-3.99	0.655053	A_14_P119059	NBEA
A_16_P19774668	0.0273298	-2.28205	-4.29	0.613426	A_16_P19774668	NBEA
A_16_P19774384	0.007103	-2.82252	-4.1	0.622061	A_16_P19774384	NBEA
A_18_P11697998	0.0038193	-3.05293	-4.02	0.655214	A_18_P11697998	NBEA
A_16_P19773534	0.0004868	-3.76453	-3.75	0.863179	A_16_P19773534	NBEA
A_16_P19774684	0.0004659	-3.779	-3.75	0.846014	A_16_P19774684	NBEA
A_16_P19774427	0.0081306	-2.77102	-4.12	0.638249	A_16_P19774427	NBEA
A_16_P19773588	0.0122013	-2.61307	-4.18	0.745377	A_16_P19773588	NBEA
A_16_P39912404	0.0096105	-2.70656	-4.15	0.62642	A_16_P39912404	NBEA
A_16_P19774370	0.0151943	-2.52547	-4.21	0.606383	A_16_P19774370	NBEA
A_16_P19773651	0.0058771	-2.89389	-4.08	0.703501	A_16_P19773651	NBEA
A_16_P39912521	0.0110091	-2.65356	-4.16	0.595445	A_16_P39912521	NBEA
A_16_P19773912	0.0066843	-2.84551	-4.1	0.630577	A_16_P19773912	NBEA
A_16_P39912755	0.0153047	-2.52255	-4.21	0.654915	A_16_P39912755	NBEA
A_16_P19774405	0.0144904	-2.54455	-4.2	0.604972	A_16_P19774405	NBEA
A_16_P16003753	0.0024802	-3.20812	-3.97	0.806987	A_16_P16003753	NBEAL1
A_16_P36037549	0.0040288	-3.03346	-4.03	0.610867	A_16_P36037549	NBEAL1
A_16_P16003622	0.0454515	-2.05835	-4.36	0.644217	A_16_P16003622	NBEAL1
A_16_P18418880	0.0092319	2.72213	-4.14	-0.610821	A_16_P18418880	NCALD
A_16_P18418977	0.0122484	2.61154	-4.18	-0.669234	A_16_P18418977	NCALD
A_18_P16601129	0.0077557	2.78906	-4.12	-0.585176	A_18_P16601129	NCALD
A_16_P35775151	0.0172111	-2.47494	-4.22	0.62965	A_16_P35775151	NCAPH
A_16_P18705720	0.0071156	-2.82184	-4.11	0.662797	A_16_P18705720	NCBP1
A_14_P115220	0.0142769	-2.55051	-4.2	0.58775	A_14_P115220	NCBP2
A_16_P15770487	0.0021283	-3.26224	-3.94	0.755154	A_16_P15770487	NCK2
A_14_P117805	0.0046777	-2.97866	-4.05	0.772633	A_14_P117805	NCK2
A_18_P13339762	0.019849	-2.4164	-4.24	0.616884	A_18_P13339762	NCK2
A_16_P20942476	0.0495025	-2.01941	-4.37	0.589858	A_16_P20942476	NCLN
A_14_P122302	0.0290889	-2.25532	-4.3	0.626571	A_14_P122302	NCOR1
A_14_P100903	0.0166319	-2.48888	-4.22	0.587312	A_14_P100903	NCOR1
A_16_P20599133	0.0065998	-2.85031	-4.1	0.704023	A_16_P20599133	NCOR1
A_16_P40766074	0.0216177	-2.38097	-4.25	0.585784	A_16_P40766074	NCOR1
A_16_P03462083	0.0340494	-2.18701	-4.32	0.640395	A_16_P03462083	NCRNA00085
A_16_P03550102	0.0064555	-2.85864	-4.09	0.765178	A_16_P03550102	NCRNA00176
A_16_P20580387	0.0342715	-2.18416	-4.32	0.633888	A_16_P20580387	NDEL1
A_16_P19881466	0.0268367	-2.28982	-4.28	0.62734	A_16_P19881466	NDFIP2
A_16_P38590772	0.019414	2.42555	-4.24	-0.609153	A_16_P38590772	NDRG1
A_16_P37179088	0.006108	-2.87945	-4.08	0.667387	A_16_P37179088	NDUFS4
A_16_P17118699	0.0055482	-2.9154	-4.07	0.609245	A_16_P17118699	NDUFS4
A_16_P17118617	0.0063348	-2.86575	-4.09	0.674133	A_16_P17118617	NDUFS4
A_16_P17118630	0.0018525	-3.31095	-3.93	0.747842	A_16_P17118630	NDUFS4
A_16_P17118563	0.0069256	-2.8321	-4.1	0.601472	A_16_P17118563	NDUFS4
A_14_P129479	0.0088812	-2.73708	-4.13	0.623831	A_14_P129479	NDUFS4
A_16_P17118641	0.0041835	-3.01969	-4.03	0.67065	A_16_P17118641	NDUFS4
A_16_P18392931	0.0026272	3.18764	-3.97	-0.683063	A_16_P18392931	NECAB1
A_16_P01132766	0.0067994	2.83905	-4.1	-0.643784	A_16_P01132766	NEK1
A_16_P19814923	0.0079708	-2.77862	-4.12	0.753984	A_16_P19814923	NEK5
A_16_P39953885	0.0290557	-2.25581	-4.29	0.587933	A_16_P39953885	NEK5
A_16_P18770222	0.0479657	-2.03385	-4.36	0.604857	A_16_P18770222	NEK6
A_16_P02177249	0.0256563	-2.30895	-4.28	0.762647	A_16_P02177249	NEK6
A_16_P19173849	0.0130131	-2.58752	-4.19	0.623079	A_16_P19173849	NELL1
A_16_P01396675	0.0176706	-2.46418	-4.23	0.752108	A_16_P01396675	NEURL1B
A_16_P00426054	0.0002293	-4.01003	-3.66	0.947667	A_16_P00426054	NEURL3
A_16_P00237753	0.0043258	3.00743	-4.04	-0.615399	A_16_P00237753	NFASC
A_16_P03410718	0.0394219	-2.12231	-4.34	0.804779	A_16_P03410718	NFATC1
A_16_P03410676	0.0212401	-2.38831	-4.25	0.863468	A_16_P03410676	NFATC1
A_16_P16794444	0.0017692	-3.32702	-3.92	0.79054	A_16_P16794444	NFKB1
A_14_P115699	0.0382642	-2.13557	-4.33	0.661148	A_14_P115699	NFKB1
A_16_P16794460	0.0047302	-2.97455	-4.05	0.623453	A_16_P16794460	NFKB1
A_16_P15095028	0.0203442	-2.4062	-4.25	0.685085	A_16_P15095028	NFYC
A_16_P16795540	0.006335	-2.86573	-4.09	0.616061	A_16_P16795540	NHEDC1
A_16_P36850083	0.0051473	-2.94329	-4.06	0.60442	A_16_P36850083	NHEDC1
A_16_P01041179	0.0079644	-2.77892	-4.12	0.585127	A_16_P01041179	NHEDC2
A_16_P02556074	0.0006519	-3.66755	-3.79	0.91388	A_16_P02556074	NINJ2
A_16_P39557535	0.0035819	-3.07625	-4.01	0.818718	A_16_P39557535	NINJ2
A_16_P19432127	0.0122098	-2.61279	-4.18	0.599684	A_16_P19432127	NINJ2
A_18_P11314814	0.0226515	-2.36145	-4.26	0.646508	A_18_P11314814	NINJ2
A_18_P16596463	0.0035338	3.08115	-4.01	-0.632748	A_18_P16596463	NIPAL2
A_16_P18410563	0.0096751	2.70396	-4.15	-0.614797	A_16_P18410563	NIPAL2
A_16_P18410633	0.0203475	2.40614	-4.25	-0.637242	A_16_P18410633	NIPAL2
A_14_P131072	0.0184641	2.44619	-4.23	-0.600676	A_14_P131072	NIPAL2
A_16_P18410642	0.0164628	2.49303	-4.22	-0.742743	A_16_P18410642	NIPAL2
A_18_P16595664	0.0114669	2.63756	-4.17	-0.663284	A_18_P16595664	NIPAL2
A_16_P01927699	0.0056433	2.90906	-4.07	-0.816964	A_16_P01927699	NKAIN3
A_16_P18326904	0.0065548	2.85289	-4.09	-0.66737	A_16_P18326904	NKAIN3
A_16_P03645751	0.0327434	-2.20409	-4.31	0.614699	A_16_P03645751	NLGN4X
A_16_P15335629	0.0035785	3.07659	-4.01	-0.640925	A_16_P15335629	NME7
A_14_P136131	0.0023261	3.23086	-3.96	-0.638313	A_14_P136131	NMNAT2
A_18_P17949109	0.001545	3.37413	-3.9	-0.669818	A_18_P17949109	NMNAT2
A_16_P00207235	0.0065208	2.85485	-4.09	-0.604333	A_16_P00207235	NMNAT2
A_16_P15367682	0.01027	2.68074	-4.15	-0.621027	A_16_P15367682	NMNAT2
A_14_P102303	0.0015512	3.37275	-3.9	-0.635409	A_14_P102303	NMNAT2
A_18_P10409011	0.0006323	3.67769	-3.79	-0.689429	A_18_P10409011	NMNAT2
A_14_P139156	0.0219895	-2.37386	-4.26	0.587477	A_14_P139156	NMU
A_18_P14579640	0.0371113	-2.14912	-4.33	0.702962	A_18_P14579640	NOP14
A_18_P10356750	0.0053426	2.92946	-4.07	-0.903442	A_18_P10356750	NOS1AP
A_16_P00177703	0.0037877	3.05596	-4.02	-0.612464	A_16_P00177703	NOS1AP
A_16_P35333638	0.0016448	3.35242	-3.91	-0.928296	A_16_P35333638	NOS1AP
A_16_P00177757	0.0022401	3.24418	-3.95	-0.68344	A_16_P00177757	NOS1AP
A_14_P133674	0.012011	-2.61928	-4.18	0.772024	A_14_P133674	NOTCH3
A_16_P20966256	0.0218939	-2.37567	-4.26	0.613856	A_16_P20966256	NOTCH3
A_14_P202566	0.0211209	-2.39065	-4.25	0.64864	A_14_P202566	NOX4
A_16_P20291878	0.0071515	-2.81993	-4.11	0.62403	A_16_P20291878	NOX5
A_16_P15758082	0.012873	-2.59182	-4.18	0.724971	A_16_P15758082	NPAS2
A_16_P02890174	0.0190087	-2.43424	-4.24	0.627101	A_16_P02890174	NPAS3
A_16_P02890184	0.0287575	-2.26024	-4.29	0.611502	A_16_P02890184	NPAS3
A_16_P03325662	0.0067598	-2.84126	-4.1	0.721641	A_16_P03325662	NPC1
A_14_P116122	0.0038286	3.05205	-4.02	-0.652631	A_14_P116122	NPL
A_18_P16192903	0.0132753	-2.57958	-4.19	0.6948	A_18_P16192903	NPTX2
A_14_P133540	0.0196622	-2.42031	-4.24	0.748424	A_14_P133540	NR1H4
A_16_P15316458	0.0293497	2.25148	-4.3	-0.592669	A_16_P15316458	NR1I3
A_14_P113595	0.0362129	-2.15994	-4.32	0.602719	A_14_P113595	NR4A3
A_16_P38873745	0.0085972	-2.7496	-4.13	0.714843	A_16_P38873745	NR6A1
A_18_P11301890	0.0062686	2.8697	-4.09	-0.672498	A_18_P11301890	NTM
A_16_P40748339	0.0105275	-2.67108	-4.16	0.79368	A_16_P40748339	NTN1
A_16_P33280685	0.0031754	-3.11977	-4	0.734564	A_16_P33280685	NTN4
A_16_P03548043	0.0170341	-2.47915	-4.22	0.624632	A_16_P03548043	NTSR1
A_16_P39714569	0.001081	-3.49691	-3.86	0.747349	A_16_P39714569	NUP107
A_16_P37150899	0.0446801	2.0661	-4.35	-0.67689	A_16_P37150899	NUP155
A_18_P10332660	0.0075577	2.79893	-4.11	-0.643753	A_18_P10332660	NUP210L
A_16_P00167198	0.0102393	2.68191	-4.15	-0.656693	A_16_P00167198	NUP210L
A_16_P15299930	0.0006549	3.66598	-3.79	-0.747916	A_16_P15299930	NUP210L
A_16_P15299958	0.0060575	2.88256	-4.08	-0.644446	A_16_P15299958	NUP210L
A_16_P35312911	0.0028022	3.16463	-3.98	-0.657835	A_16_P35312911	NUP210L
A_16_P15299957	0.0030058	3.13951	-3.99	-0.592901	A_16_P15299957	NUP210L
A_16_P02382969	0.0060368	-2.88384	-4.08	0.804292	A_16_P02382969	NUP98
A_16_P20563112	0.0126651	-2.59829	-4.18	0.59054	A_16_P20563112	NXN
A_16_P20192628	0.0127052	-2.59703	-4.18	0.616124	A_16_P20192628	OCA2
A_18_P20240971	0.0145772	-2.54216	-4.2	0.585963	A_18_P20240971	OCA2
A_18_P11151197	0.0432496	2.0808	-4.35	-0.668803	A_18_P11151197	ODZ4
A_16_P39418049	0.0382809	2.13537	-4.33	-0.689181	A_16_P39418049	ODZ4
A_18_P11155182	0.0179843	2.45698	-4.23	-0.785597	A_18_P11155182	ODZ4
A_16_P02476146	0.0328321	2.20291	-4.31	-0.603294	A_16_P02476146	ODZ4
A_16_P19296917	0.0298063	2.24483	-4.3	-0.590941	A_16_P19296917	ODZ4
A_16_P02476441	0.0334112	2.19528	-4.31	-0.620209	A_16_P02476441	ODZ4
A_14_P124781	0.012079	-2.61705	-4.18	0.705772	A_14_P124781	OIP5
A_16_P00177521	0.0202635	2.40785	-4.25	-0.691938	A_16_P00177521	OLFML2B
A_16_P33125485	0.0104649	-2.6734	-4.16	0.620959	A_16_P33125485	OLR1
A_16_P21485727	0.0139867	-2.55873	-4.2	0.631197	A_16_P21485727	OPHN1
A_16_P00296649	0.0176454	2.46477	-4.23	-0.686826	A_16_P00296649	OR2L13
A_18_P18839790	0.0489143	-2.02489	-4.36	0.723723	A_18_P18839790	OR8U8
A_16_P03243168	0.0228545	-2.35772	-4.26	0.922518	A_16_P03243168	ORMDL3
A_16_P19132455	0.0110004	-2.65387	-4.16	0.744971	A_16_P19132455	OSBPL5
A_16_P19600253	0.033664	-2.19199	-4.31	0.710035	A_16_P19600253	OSBPL8
A_16_P19600241	0.0127805	-2.59469	-4.18	0.631247	A_16_P19600241	OSBPL8
A_14_P118950	0.0142075	-2.55246	-4.2	0.674935	A_14_P118950	OTC
A_18_P10323360	0.0033137	3.1044	-4	-0.662539	A_18_P10323360	OTUD7B
A_16_P15290766	0.005567	2.91414	-4.07	-0.639421	A_16_P15290766	OTUD7B
A_16_P30291464	0.0028726	3.15575	-3.98	-0.625816	A_16_P30291464	OTUD7B
A_16_P18430831	0.0046047	2.98446	-4.05	-0.634224	A_16_P18430831	OXR1
A_18_P16619869	0.0271757	2.28447	-4.29	-0.591965	A_18_P16619869	OXR1
A_16_P36232089	0.0445654	-2.06726	-4.35	0.616376	A_16_P36232089	OXSR1
A_16_P00700269	0.0242876	-2.33214	-4.27	0.606294	A_16_P00700269	P4HTM
A_16_P40731369	0.0216702	-2.37996	-4.26	0.704148	A_16_P40731369	PAFAH1B1
A_16_P36741759	0.0053371	-2.92984	-4.07	0.655335	A_16_P36741759	PAICS
A_16_P37005865	0.0170481	2.47882	-4.22	-0.588999	A_16_P37005865	PALLD
A_14_P112494	0.0167081	-2.48702	-4.22	0.678761	A_14_P112494	PAM
A_16_P39453705	0.016351	-2.4958	-4.22	0.666585	A_16_P39453705	PANX1
A_18_P10390199	0.0115538	2.63459	-4.17	-0.587082	A_18_P10390199	PAPPA2
A_16_P18890498	0.0322981	-2.21005	-4.31	0.70047	A_16_P18890498	PARD3
A_16_P36429680	0.037949	-2.13924	-4.33	0.639913	A_16_P36429680	PARP15
A_16_P17111448	0.001971	-3.28922	-3.93	0.67728	A_16_P17111448	PARP8
A_16_P36429626	0.0445773	-2.06714	-4.35	0.641867	A_16_P36429626	PARP9
A_14_P124308	0.0188826	-2.43698	-4.24	0.659929	A_14_P124308	PAX8
A_16_P40152867	0.0216581	-2.38019	-4.26	0.79679	A_16_P40152867	PAX9
A_16_P35339796	0.0026298	3.18728	-3.97	-0.616792	A_16_P35339796	PBX1
A_16_P15324487	0.017425	2.4699	-4.23	-0.650338	A_16_P15324487	PBX1
A_16_P00181572	0.0100509	2.68914	-4.15	-0.644831	A_16_P00181572	PBX1
A_14_P119839	0.0083867	2.75913	-4.13	-0.623259	A_14_P119839	PBX1
A_16_P15324102	0.0123689	2.60767	-4.18	-0.641351	A_16_P15324102	PBX1
A_16_P18773910	0.038124	-2.1372	-4.33	0.62387	A_16_P18773910	PBX3
A_16_P19546726	0.0129386	-2.5898	-4.19	0.625595	A_16_P19546726	PCBP2
A_16_P18932227	0.0215165	2.38293	-4.25	-0.632677	A_16_P18932227	PCDH15
A_16_P18931791	0.0173204	2.47236	-4.23	-0.592894	A_16_P18931791	PCDH15
A_16_P02264863	0.012528	2.6026	-4.18	-0.62635	A_16_P02264863	PCDH15
A_16_P18931399	0.004045	3.032	-4.03	-0.58639	A_16_P18931399	PCDH15
A_16_P18931114	0.0052878	2.93329	-4.07	-0.61936	A_16_P18931114	PCDH15
A_16_P39039606	0.007724	2.79063	-4.12	-0.600029	A_16_P39039606	PCDH15
A_16_P02265054	0.021487	2.3835	-4.25	-0.74036	A_16_P02265054	PCDH15
A_18_P10738524	0.0052804	2.93381	-4.07	-0.6578	A_18_P10738524	PCDH15
A_16_P18930670	0.0070232	2.8268	-4.1	-0.704992	A_16_P18930670	PCDH15
A_16_P02265309	0.0020648	3.27289	-3.94	-0.696713	A_16_P02265309	PCDH15
A_16_P19827659	0.0142871	-2.55022	-4.2	0.594326	A_16_P19827659	PCDH17
A_16_P01350807	0.0231165	-2.35293	-4.26	0.613515	A_16_P01350807	PCDHA1
A_16_P37388750	0.0391431	-2.12547	-4.34	0.621908	A_16_P37388750	PCDHA1
A_16_P37388873	0.019646	-2.42065	-4.24	0.685433	A_16_P37388873	PCDHA1
A_16_P17323906	0.0470861	-2.04229	-4.36	0.628416	A_16_P17323906	PCDHA1
A_16_P37388958	0.0216988	-2.37941	-4.26	0.712839	A_16_P37388958	PCDHA1
A_16_P17324057	0.0212066	-2.38897	-4.25	0.884261	A_16_P17324057	PCDHA1
A_16_P37388990	0.0186495	-2.44209	-4.23	0.590727	A_16_P37388990	PCDHA1
A_16_P17323933	0.0028431	-3.15944	-3.98	0.784834	A_16_P17323933	PCDHA1
A_16_P17323851	0.0072182	-2.81641	-4.11	0.769953	A_16_P17323851	PCDHA1
A_16_P01350878	0.0078483	-2.78454	-4.12	0.731897	A_16_P01350878	PCDHA1
A_16_P17324772	0.0330191	-2.20043	-4.31	0.712454	A_16_P17324772	PCDHB16
A_16_P01351231	0.0125298	-2.60255	-4.18	0.679758	A_16_P01351231	PCDHB17
A_16_P37390452	0.0103504	-2.6777	-4.16	0.667257	A_16_P37390452	PCDHGA1
A_16_P01351643	0.0010716	-3.4999	-3.86	1.01359	A_16_P01351643	PCDHGA1
A_16_P37390423	0.0129669	-2.58893	-4.19	0.796529	A_16_P37390423	PCDHGA1
A_16_P17325165	0.012436	-2.60552	-4.18	0.743453	A_16_P17325165	PCDHGA1
A_16_P01351506	0.0064841	-2.85698	-4.09	0.792865	A_16_P01351506	PCDHGA1
A_16_P37390343	0.0048611	-2.96447	-4.05	0.760826	A_16_P37390343	PCDHGA1
A_14_P133885	0.0129525	-2.58937	-4.19	0.658342	A_14_P133885	PCDHGA1
A_16_P37390250	0.0021251	-3.26276	-3.94	0.777126	A_16_P37390250	PCDHGA1
A_16_P01351625	0.0398241	-2.11779	-4.34	0.651345	A_16_P01351625	PCDHGA1
A_16_P37390369	0.0053881	-2.92631	-4.07	0.668251	A_16_P37390369	PCDHGA1
A_16_P00454761	0.009416	-2.71449	-4.14	0.734202	A_16_P00454761	PCDP1
A_16_P31210751	0.0495167	-2.01928	-4.37	0.631328	A_16_P31210751	PCGF3
A_16_P03598023	0.0290079	-2.25652	-4.29	0.659096	A_16_P03598023	PCNT
A_16_P41470854	0.0422128	-2.09171	-4.35	0.678258	A_16_P41470854	PCNT
A_16_P03493347	0.012004	2.61951	-4.18	-0.61515	A_16_P03493347	PCSK2
A_16_P17134235	0.0135741	-2.5707	-4.19	0.64275	A_16_P17134235	PDE4D
A_16_P37192631	0.0016157	-3.35861	-3.91	0.788917	A_16_P37192631	PDE4D
A_16_P17131803	0.0019737	-3.28875	-3.94	0.790854	A_16_P17131803	PDE4D
A_14_P121070	0.0129413	-2.58972	-4.19	0.626662	A_14_P121070	PDE4D
A_16_P17131758	0.0089032	-2.73613	-4.14	0.714136	A_16_P17131758	PDE4D
A_14_P125923	0.0247884	-2.32352	-4.27	0.635836	A_14_P125923	PDGFRA
A_16_P40380664	0.0149565	-2.53183	-4.21	0.75363	A_16_P40380664	PDIA3
A_16_P21412981	0.0152226	-2.52472	-4.21	0.608698	A_16_P21412981	PDK3
A_16_P41617453	0.0043065	-3.00907	-4.04	0.816026	A_16_P41617453	PDK3
A_16_P41181207	0.0333651	-2.19588	-4.31	0.625929	A_16_P41181207	PEPD
A_14_P127381	0.0106133	-2.6679	-4.16	0.769392	A_14_P127381	PEPD
A_18_P13028811	0.043605	-2.07711	-4.35	0.667684	A_18_P13028811	PEPD
A_16_P20995662	0.0447633	-2.06526	-4.35	0.759492	A_16_P20995662	PEPD
A_16_P38105773	0.01181	-2.62594	-4.17	0.735463	A_16_P38105773	PFTK1
A_16_P18021693	0.0130525	-2.58632	-4.19	0.637074	A_16_P18021693	PFTK1
A_16_P18021683	0.006816	-2.83813	-4.1	0.730431	A_16_P18021683	PFTK1
A_16_P18408106	0.007183	2.81827	-4.11	-0.60419	A_16_P18408106	PGCP
A_16_P18407585	0.0081972	2.76789	-4.12	-0.659828	A_16_P18407585	PGCP
A_16_P01975066	0.0073778	2.8081	-4.11	-0.682999	A_16_P01975066	PGCP
A_16_P38501992	0.0124494	2.6051	-4.18	-0.650069	A_16_P38501992	PGCP
A_16_P18407770	0.007552	2.79922	-4.11	-0.661625	A_16_P18407770	PGCP
A_16_P01975073	0.0004132	3.81849	-3.73	-0.903639	A_16_P01975073	PGCP
A_16_P18407637	0.0140775	2.55614	-4.2	-0.608372	A_16_P18407637	PGCP
A_16_P18407124	0.0024769	3.20859	-3.96	-0.71998	A_16_P18407124	PGCP
A_16_P38501553	0.0053572	2.92844	-4.07	-0.668906	A_16_P38501553	PGCP
A_16_P18407234	0.0089451	2.73432	-4.14	-0.656541	A_16_P18407234	PGCP
A_16_P01975738	0.0137359	2.56597	-4.19	-0.610764	A_16_P01975738	PGCP
A_18_P16595153	0.0120424	2.61825	-4.18	-0.608338	A_18_P16595153	PGCP
A_16_P18408178	0.006749	2.84187	-4.1	-0.693075	A_16_P18408178	PGCP
A_16_P01975157	0.0046923	2.97752	-4.05	-0.633974	A_16_P01975157	PGCP
A_16_P18407219	0.0153954	2.52017	-4.21	-0.618157	A_16_P18407219	PGCP
A_16_P38501651	0.006636	2.84824	-4.1	-0.597457	A_16_P38501651	PGCP
A_16_P38501163	0.0162417	2.49852	-4.22	-0.586757	A_16_P38501163	PGCP
A_16_P18407163	0.0162377	2.49862	-4.22	-0.610986	A_16_P18407163	PGCP
A_16_P01975356	0.0175842	2.46619	-4.23	-0.611774	A_16_P01975356	PGCP
A_16_P18408139	0.0169649	2.48081	-4.22	-0.597934	A_16_P18408139	PGCP
A_16_P17452704	0.0189278	-2.436	-4.24	0.632013	A_16_P17452704	PHACTR1
A_14_P133044	0.0105874	-2.66886	-4.16	0.597645	A_14_P133044	PHC1
A_18_P17162989	0.0138477	-2.56273	-4.19	0.596848	A_18_P17162989	PHF16
A_16_P21461813	0.013221	-2.58121	-4.19	0.700817	A_16_P21461813	PHF16
A_16_P21474901	0.0198959	-2.41542	-4.24	0.681889	A_16_P21474901	PHF8
A_16_P21474910	0.0175767	-2.46636	-4.23	0.665971	A_16_P21474910	PHF8
A_14_P112412	0.022895	-2.35697	-4.26	0.650282	A_14_P112412	PHF8
A_16_P21474771	0.0187045	-2.44088	-4.24	0.588233	A_16_P21474771	PHF8
A_14_P126116	0.0080015	-2.77714	-4.12	0.613978	A_14_P126116	PHF8
A_16_P35275116	0.0092	-2.72346	-4.14	0.647316	A_16_P35275116	PHTF1
A_16_P18942318	0.0039524	3.04045	-4.03	-0.618398	A_16_P18942318	PHYHIPL
A_18_P14638199	0.0108461	-2.65941	-4.16	0.592278	A_18_P14638199	PI4K2B
A_16_P36674001	0.0388049	-2.12933	-4.33	0.627032	A_16_P36674001	PI4K2B
A_16_P36673998	0.0450496	-2.06237	-4.35	0.675779	A_16_P36673998	PI4K2B
A_16_P03602631	0.0405276	2.10997	-4.34	-0.594884	A_16_P03602631	PI4KA
A_16_P41483492	0.0207525	2.39796	-4.25	-0.662145	A_16_P41483492	PI4KA
A_16_P35306389	0.0187782	2.43926	-4.24	-0.65918	A_16_P35306389	PI4KB
A_16_P20888679	0.0359667	-2.16295	-4.32	0.629512	A_16_P20888679	PIGN
A_14_P134412	0.0225995	-2.36241	-4.26	0.662552	A_14_P134412	PIGW
A_16_P01021056	0.0201715	-2.40973	-4.25	0.59419	A_16_P01021056	PIGY
A_16_P00163501	0.0397839	2.11824	-4.34	-0.647128	A_16_P00163501	PIP5K1A
A_16_P35306124	0.0110345	2.65266	-4.16	-0.630136	A_16_P35306124	PIP5K1A
A_18_P12989571	0.0263047	-2.29835	-4.28	0.648886	A_18_P12989571	PKN1
A_16_P19260667	0.0253389	-2.31423	-4.28	0.589472	A_16_P19260667	PLA2G16
A_16_P00212581	0.0032832	3.10774	-4	-0.62321	A_16_P00212581	PLA2G4A
A_16_P19465222	0.003882	-3.047	-4.02	0.644658	A_16_P19465222	PLBD1
A_14_P107318	0.0072997	2.81214	-4.11	-0.599828	A_14_P107318	PLCB1
A_16_P21009565	0.0074987	-2.80191	-4.11	0.715564	A_16_P21009565	PLD3
A_16_P00289359	0.0236714	2.34297	-4.27	-0.602541	A_16_P00289359	PLD5
A_16_P35530384	0.0133947	2.57601	-4.19	-0.601754	A_16_P35530384	PLD5
A_16_P00289342	0.0214762	2.38371	-4.25	-0.585208	A_16_P00289342	PLD5
A_16_P02401123	0.0088033	-2.74048	-4.13	0.628044	A_16_P02401123	PLEKHA7
A_16_P00597432	0.0385124	-2.1327	-4.33	0.644407	A_16_P00597432	PNKD
A_16_P17508623	0.0336458	-2.19222	-4.31	0.657064	A_16_P17508623	PNPLA1
A_16_P02195735	0.0313061	-2.2236	-4.3	0.687691	A_16_P02195735	PNPLA7
A_16_P21413556	0.0050738	-2.94862	-4.06	0.641575	A_16_P21413556	POLA1
A_16_P00445499	0.0100393	-2.68959	-4.15	0.665767	A_16_P00445499	POLR1B
A_14_P132579	0.0134067	-2.57565	-4.19	0.699702	A_14_P132579	POLR1D
A_14_P103244	0.0045093	2.99217	-4.04	-0.670783	A_14_P103244	POP1
A_16_P38504245	0.0069794	2.82917	-4.1	-0.606976	A_16_P38504245	POP1
A_16_P38504219	0.0037539	3.05922	-4.02	-0.685655	A_16_P38504219	POP1
A_14_P134024	0.0068087	2.83854	-4.1	-0.616747	A_14_P134024	POP1
A_14_P124233	0.0101025	-2.68715	-4.15	0.638325	A_14_P124233	PORCN
A_14_P124529	0.0419349	-2.09468	-4.34	0.724945	A_14_P124529	POU3F2
A_14_P102604	0.0187195	-2.44055	-4.24	0.801255	A_14_P102604	POU3F2
A_16_P36855232	0.0011776	-3.46766	-3.87	0.812129	A_16_P36855232	PPA2
A_16_P19089758	0.0332433	2.19748	-4.31	-1.0601	A_16_P19089758	PPAPDC1A
A_16_P16689449	0.0026184	-3.18883	-3.97	0.763426	A_16_P16689449	PPAT
A_16_P16689480	0.0029769	-3.14297	-3.99	0.660946	A_16_P16689480	PPAT
A_16_P03664956	0.0149466	-2.53209	-4.21	0.690473	A_16_P03664956	PPEF1
A_18_P11131192	0.0390294	-2.12677	-4.33	0.609755	A_18_P11131192	PPFIA1
A_16_P19276285	0.0007126	-3.63773	-3.8	1.13693	A_16_P19276285	PPFIA1
A_18_P15896680	0.0445587	-2.06733	-4.35	0.607086	A_18_P15896680	PPIL4
A_16_P20386134	0.0189939	-2.43456	-4.24	0.668887	A_16_P20386134	PPL
A_16_P03455435	0.0418942	-2.09511	-4.34	0.64292	A_16_P03455435	PPP1R13L
A_16_P20165737	0.002609	-3.19011	-3.97	0.749399	A_16_P20165737	PPP2R5C
A_18_P14819910	0.016237	-2.49863	-4.22	0.608403	A_18_P14819910	PPP3CA
A_16_P03591550	0.0288381	-2.25904	-4.29	0.642335	A_16_P03591550	PRDM15
A_16_P15008334	0.0281896	-2.2688	-4.29	0.714577	A_16_P15008334	PRDM16
A_16_P15007357	0.0476742	-2.03663	-4.36	0.586501	A_16_P15007357	PRDM16
A_16_P35008202	0.0170441	-2.47891	-4.22	0.715952	A_16_P35008202	PRDM16
A_16_P16742571	0.0490345	-2.02377	-4.37	0.69088	A_16_P16742571	PRDM8
A_16_P36795923	0.0136123	-2.56958	-4.19	0.690117	A_16_P36795923	PRDM8
A_14_P122749	0.0194321	-2.42517	-4.24	0.605255	A_14_P122749	PRDM8
A_16_P18713758	0.0336615	-2.19202	-4.31	0.601077	A_16_P18713758	PRG-3
A_16_P03464114	0.0260306	-2.3028	-4.28	0.587747	A_16_P03464114	PRKCG
A_16_P18924826	0.0106629	2.66608	-4.16	-0.650164	A_16_P18924826	PRKG1
A_16_P02262101	0.0269928	2.28735	-4.28	-0.639103	A_16_P02262101	PRKG1
A_16_P18924323	0.0214597	2.38403	-4.25	-0.659842	A_16_P18924323	PRKG1
A_16_P18924957	0.0340031	2.1876	-4.32	-0.697372	A_16_P18924957	PRKG1
A_16_P18925145	0.0009752	3.53196	-3.84	-0.69506	A_16_P18925145	PRKG1
A_16_P18923105	0.002756	3.17056	-3.98	-0.611002	A_16_P18923105	PRKG1
A_16_P18925191	0.0373971	2.14573	-4.33	-0.597229	A_16_P18925191	PRKG1
A_18_P10734839	0.0031932	3.11776	-4	-0.710104	A_18_P10734839	PRKG1
A_16_P18924855	0.0031648	3.12098	-4	-0.631217	A_16_P18924855	PRKG1
A_16_P18926455	0.0035693	3.07752	-4.01	-0.588872	A_16_P18926455	PRKG1
A_16_P02262016	0.0060751	2.88147	-4.08	-0.591557	A_16_P02262016	PRKG1
A_16_P18925660	0.0169062	2.48222	-4.22	-0.590948	A_16_P18925660	PRKG1
A_16_P18925133	0.0099957	2.69129	-4.15	-0.631163	A_16_P18925133	PRKG1
A_16_P18925021	0.0028936	3.15314	-3.99	-0.590115	A_16_P18925021	PRKG1
A_16_P03798408	0.0309149	-2.22905	-4.3	0.688854	A_16_P03798408	PRKY
A_16_P37145382	0.010976	2.65474	-4.16	-0.588482	A_16_P37145382	PRLR
A_16_P15441584	0.0026965	3.17836	-3.98	-0.662507	A_16_P15441584	PROX1
A_14_P109021	0.0142238	-2.552	-4.2	0.895528	A_14_P109021	PRPF39
A_18_P11340687	0.0078691	-2.78352	-4.12	0.61654	A_18_P11340687	PRR4
A_18_P11338696	0.0153851	-2.52044	-4.21	0.700033	A_18_P11338696	PRR4
A_16_P15293139	0.0108677	2.65863	-4.16	-0.678627	A_16_P15293139	PRUNE
A_16_P00163222	0.0320752	2.21306	-4.31	-0.635165	A_16_P00163222	PRUNE
A_18_P16404319	0.0330047	-2.20063	-4.31	0.585024	A_18_P16404319	PSD3
A_14_P109897	0.0247855	-2.32357	-4.27	0.694071	A_14_P109897	PSMB9
A_16_P20625784	0.0025349	-3.20037	-3.97	0.775674	A_16_P20625784	PSMD11
A_16_P19124925	0.0034576	-3.08904	-4.01	0.773944	A_16_P19124925	PSMD13
A_16_P31032385	0.0104429	-2.67423	-4.16	0.703458	A_16_P31032385	PSMD6
A_16_P03448763	0.0217615	-2.37821	-4.26	0.657743	A_16_P03448763	PSMD8
A_16_P41451705	0.0350952	-2.17374	-4.32	0.588958	A_16_P41451705	PSMG1
A_16_P18700929	0.0015948	-3.36314	-3.91	0.880826	A_16_P18700929	PTCH1
A_16_P18700768	0.0109731	-2.65485	-4.16	0.634828	A_16_P18700768	PTCH1
A_14_P112505	0.0426273	-2.08732	-4.35	0.829851	A_14_P112505	PTEN
A_18_P22252587	0.0118394	-2.62496	-4.17	0.715933	A_18_P22252587	PTMA
A_14_P115004	0.0052865	-2.93338	-4.07	0.665967	A_14_P115004	PTPDC1
A_16_P03049503	0.0063628	-2.86409	-4.09	0.632621	A_16_P03049503	PTPLAD1
A_16_P02075208	0.0184229	-2.44711	-4.23	0.672501	A_16_P02075208	PTPLAD2
A_16_P21154223	0.0467644	-2.04541	-4.36	0.59876	A_16_P21154223	PTPN1
A_16_P15264293	0.0254864	-2.31177	-4.28	0.624806	A_16_P15264293	PTPN22
A_14_P138713	0.0063264	-2.86625	-4.09	0.681698	A_14_P138713	PTPN4
A_16_P15802950	0.0151312	-2.52715	-4.21	0.652835	A_16_P15802950	PTPN4
A_16_P40945887	0.0233086	-2.34946	-4.27	0.59208	A_16_P40945887	PTPRM
A_16_P01845516	0.0216028	-2.38126	-4.25	0.707631	A_16_P01845516	PTPRN2
A_16_P38272368	0.0343483	-2.18318	-4.32	0.628247	A_16_P38272368	PTPRN2
A_16_P01845234	0.0142514	-2.55123	-4.2	0.853493	A_16_P01845234	PTPRN2
A_16_P01844400	0.0414134	-2.10029	-4.34	0.662724	A_16_P01844400	PTPRN2
A_16_P01845982	0.0208367	-2.39628	-4.25	0.73518	A_16_P01845982	PTPRN2
A_16_P01845830	0.0277417	-2.27566	-4.29	0.726163	A_16_P01845830	PTPRN2
A_16_P18184205	0.0258921	-2.30507	-4.28	0.607181	A_16_P18184205	PTPRN2
A_16_P18184047	0.0273015	-2.28249	-4.29	0.614672	A_16_P18184047	PTPRN2
A_16_P18182477	0.0064088	-2.86138	-4.09	0.893004	A_16_P18182477	PTPRN2
A_18_P16346366	0.0098069	-2.6987	-4.15	0.677095	A_18_P16346366	PTPRN2
A_16_P18184081	0.0138723	-2.56202	-4.2	0.665646	A_16_P18184081	PTPRN2
A_16_P01844709	0.0114181	-2.63923	-4.17	0.683324	A_16_P01844709	PTPRN2
A_16_P18181901	0.0377398	-2.14169	-4.33	0.785591	A_16_P18181901	PTPRN2
A_18_P25868977	0.0099788	-2.69195	-4.15	0.733836	A_18_P25868977	PTPRN2
A_16_P38271945	0.037815	-2.14081	-4.33	0.628627	A_16_P38271945	PTPRN2
A_16_P38273449	0.0347195	-2.17847	-4.32	0.669002	A_16_P38273449	PTPRN2
A_16_P18482119	0.0093903	2.71554	-4.14	-0.746888	A_16_P18482119	PVT1
A_18_P16672074	0.0085766	2.75052	-4.13	-0.65464	A_18_P16672074	PVT1
A_16_P02020195	0.006932	2.83175	-4.1	-0.63974	A_16_P02020195	PVT1
A_16_P02019896	0.0351186	2.17345	-4.32	-0.703854	A_16_P02019896	PVT1
A_16_P38577426	0.0082349	2.76613	-4.12	-0.665767	A_16_P38577426	PVT1
A_16_P02020199	0.0025058	3.20448	-3.97	-0.652832	A_16_P02020199	PVT1
A_16_P02019913	0.0008694	3.57085	-3.83	-0.780021	A_16_P02019913	PVT1
A_18_P16677496	0.011735	2.62846	-4.17	-0.588871	A_18_P16677496	PVT1
A_16_P18482374	0.0150985	2.52802	-4.21	-0.59658	A_16_P18482374	PVT1
A_16_P02193940	0.0165058	-2.49197	-4.22	0.757179	A_16_P02193940	QSOX2
A_18_P17032170	0.041224	-2.10235	-4.34	0.601013	A_18_P17032170	QSOX2
A_16_P19589499	0.0322657	-2.21049	-4.31	0.587758	A_16_P19589499	RAB21
A_16_P16594178	0.0142799	-2.55042	-4.2	0.677953	A_16_P16594178	RAB28
A_14_P122473	0.0319947	-2.21416	-4.31	0.861651	A_14_P122473	RAB33B
A_14_P118423	0.0073285	-2.81065	-4.11	0.758044	A_14_P118423	RAB39B
A_16_P17130980	0.0120854	-2.61684	-4.18	0.688236	A_16_P17130980	RAB3C
A_16_P17131058	0.0149441	-2.53216	-4.21	0.599316	A_16_P17131058	RAB3C
A_16_P17130653	0.0123016	-2.60983	-4.18	0.587178	A_16_P17130653	RAB3C
A_16_P16400415	0.0146289	-2.54073	-4.2	0.628659	A_16_P16400415	RAB7A
A_16_P21387879	0.0099847	-2.69172	-4.15	0.670792	A_16_P21387879	RAB9A
A_14_P129932	0.0270055	-2.28715	-4.29	0.604798	A_14_P129932	RABGGTA
A_16_P37217437	0.013775	-2.56484	-4.19	0.812545	A_16_P37217437	RAD17
A_18_P15399852	0.0050819	-2.94803	-4.06	0.595735	A_18_P15399852	RAD50
A_16_P18401591	0.0178288	2.46054	-4.23	-0.773629	A_16_P18401591	RAD54B
A_16_P20602654	0.046045	-2.05246	-4.36	0.635887	A_16_P20602654	RAI1
A_16_P03222867	0.0324354	-2.20821	-4.31	0.657819	A_16_P03222867	RAI1
A_16_P40769741	0.0123973	-2.60676	-4.18	0.646334	A_16_P40769741	RAI1
A_14_P102662	0.0026718	-3.18164	-3.97	0.700833	A_14_P102662	RALBP1
A_16_P38879005	0.0147037	-2.53868	-4.2	0.644061	A_16_P38879005	RALGPS1
A_16_P18776907	0.0306093	-2.23335	-4.3	0.587079	A_16_P18776907	RALGPS1
A_16_P38472547	0.0133907	2.57613	-4.19	-0.627123	A_16_P38472547	RALYL
A_16_P38472152	0.014054	2.55681	-4.2	-0.611411	A_16_P38472152	RALYL
A_16_P01958795	0.0127563	2.59544	-4.18	-0.624312	A_16_P01958795	RALYL
A_16_P18378797	0.0136326	2.56898	-4.19	-0.58625	A_16_P18378797	RALYL
A_16_P38472293	0.0085541	2.75153	-4.13	-0.625593	A_16_P38472293	RALYL
A_16_P18379301	0.0090221	2.73101	-4.14	-0.587224	A_16_P18379301	RALYL
A_16_P38472772	0.0463362	2.04959	-4.36	-0.611327	A_16_P38472772	RALYL
A_16_P01958805	0.0081588	2.76969	-4.12	-0.666979	A_16_P01958805	RALYL
A_14_P121471	0.0449824	-2.06305	-4.35	0.664349	A_14_P121471	RAP1B
A_16_P17873337	0.027374	2.28136	-4.29	-0.615845	A_16_P17873337	RAPGEF5
A_16_P01337887	0.0043226	-3.0077	-4.04	0.690503	A_16_P01337887	RAPGEF6
A_18_P11916125	0.0176023	-2.46577	-4.23	0.825169	A_18_P11916125	RASA3
A_18_P11916715	0.0386216	-2.13144	-4.33	0.81212	A_18_P11916715	RASA3
A_16_P15356405	0.0072827	2.81303	-4.11	-0.633761	A_16_P15356405	RASAL2
A_16_P02252698	0.0168622	-2.48328	-4.22	0.689125	A_16_P02252698	RASGEF1A
A_14_P201382	0.0053798	-2.92688	-4.07	0.691274	A_14_P201382	RASGEF1B
A_16_P03011049	0.0151135	-2.52762	-4.21	0.771697	A_16_P03011049	RASGRP1
A_18_P12454696	0.0165022	2.49206	-4.22	-0.596663	A_18_P12454696	RBL2
A_18_P17161451	0.0097421	-2.70128	-4.15	0.670012	A_18_P17161451	RBM10
A_14_P116367	0.0322776	-2.21033	-4.31	0.647209	A_14_P116367	RBM14
A_16_P01841662	0.0042072	-3.01761	-4.03	0.795107	A_16_P01841662	RBM33
A_16_P21319585	0.0102201	-2.68264	-4.15	0.608824	A_16_P21319585	RBM9
A_16_P16172619	0.0094899	-2.71146	-4.14	0.664947	A_16_P16172619	RBMS3
A_16_P16625638	0.0240113	-2.33696	-4.27	0.602362	A_16_P16625638	RBPJ
A_16_P18766540	0.0088568	-2.73814	-4.13	0.608291	A_16_P18766540	RC3H2
A_16_P39945169	0.0054849	-2.91967	-4.07	0.63438	A_16_P39945169	RCBTB2
A_16_P36784570	0.016891	-2.48259	-4.22	0.752325	A_16_P36784570	RCHY1
A_16_P00185634	0.003705	3.06398	-4.02	-0.622337	A_16_P00185634	RCSD1
A_16_P00185690	0.0112483	2.64512	-4.17	-0.620594	A_16_P00185690	RCSD1
A_16_P30363800	0.0045738	2.98694	-4.05	-0.610455	A_16_P30363800	RCSD1
A_16_P15331720	0.0066032	2.85011	-4.1	-0.586282	A_16_P15331720	RCSD1
A_14_P201861	0.0088514	-2.73838	-4.13	0.698257	A_14_P201861	RELT
A_16_P41600173	0.0025938	-3.19219	-3.97	0.700473	A_16_P41600173	REPS2
A_16_P21395755	0.0012832	-3.43823	-3.88	0.770153	A_16_P21395755	REPS2
A_16_P35023017	0.0047295	2.9746	-4.05	-0.757169	A_16_P35023017	RERE
A_16_P35023006	0.0167508	2.48598	-4.22	-0.595287	A_16_P35023006	RERE
A_14_P125587	0.0486589	-2.02729	-4.36	0.603904	A_14_P125587	RERG
A_16_P02575532	0.0162638	-2.49797	-4.22	0.761345	A_16_P02575532	RERG
A_18_P11349993	0.033306	-2.19666	-4.31	0.647744	A_18_P11349993	RERG
A_16_P19466501	0.0204837	-2.40337	-4.25	0.655502	A_16_P19466501	RERG
A_16_P00655779	0.0442099	-2.07089	-4.35	0.740987	A_16_P00655779	RFTN1
A_16_P41147531	0.0273767	-2.28132	-4.29	0.68798	A_16_P41147531	RFX1
A_16_P03426173	0.0045127	-2.99189	-4.04	0.758474	A_16_P03426173	RFX1
A_16_P39805739	0.0092749	-2.72033	-4.14	0.692557	A_16_P39805739	RFX4
A_16_P19778179	0.0025493	-3.19835	-3.97	0.63142	A_16_P19778179	RFXAP
A_14_P103348	0.0131643	-2.58292	-4.19	0.653697	A_14_P103348	RFXAP
A_16_P00208062	0.0444275	2.06867	-4.35	-0.701197	A_16_P00208062	RGL1
A_16_P16571301	0.0339896	-2.18778	-4.32	0.599858	A_16_P16571301	RGS12
A_16_P18307567	0.0270375	2.28664	-4.29	-0.596343	A_16_P18307567	RGS20
A_16_P32318237	0.0031476	3.12294	-4	-0.637672	A_16_P32318237	RGS22
A_16_P18414720	0.0051472	2.9433	-4.06	-0.611798	A_16_P18414720	RGS22
A_16_P18414734	0.0066198	2.84917	-4.1	-0.595801	A_16_P18414734	RGS22
A_14_P127123	0.0121667	2.61419	-4.18	-0.620299	A_14_P127123	RGS22
A_16_P01979678	0.0055042	2.91837	-4.07	-0.600707	A_16_P01979678	RGS22
A_16_P02161420	0.0261055	-2.30158	-4.28	0.805763	A_16_P02161420	RGS3
A_16_P18743569	0.0377527	-2.14154	-4.33	0.688738	A_16_P18743569	RGS3
A_16_P35527851	0.0049985	2.95416	-4.06	-0.597747	A_16_P35527851	RGS7
A_14_P123634	0.0033965	3.09549	-4.01	-0.646034	A_14_P123634	RGSL1
A_16_P03233177	0.0173814	-2.47092	-4.23	0.624904	A_16_P03233177	RHOT1
A_14_P111333	0.0036927	-3.06519	-4.02	0.747857	A_14_P111333	RIBC1
A_16_P38517613	0.003206	3.11632	-4	-0.817528	A_16_P38517613	RIMS2
A_16_P38517694	0.0101225	2.68638	-4.15	-0.622445	A_16_P38517694	RIMS2
A_16_P18423786	0.0136429	2.56868	-4.19	-0.591446	A_16_P18423786	RIMS2
A_16_P18423525	0.0107683	2.66223	-4.16	-0.603354	A_16_P18423525	RIMS2
A_16_P18424819	0.0243693	2.33073	-4.27	-0.588879	A_16_P18424819	RIMS2
A_16_P15094866	0.0110329	-2.65272	-4.16	0.684077	A_16_P15094866	RIMS3
A_14_P109619	0.0071933	-2.81772	-4.11	0.700667	A_14_P109619	RNF149
A_16_P21227992	0.0075156	-2.80106	-4.11	0.677156	A_16_P21227992	RNF160
A_16_P20557021	0.0222565	-2.36881	-4.26	0.74749	A_16_P20557021	RNF166
A_16_P17144124	0.0055111	-2.9179	-4.07	0.677914	A_16_P17144124	RNF180
A_16_P00209886	0.0023017	3.23459	-3.96	-0.588605	A_16_P00209886	RNF2
A_16_P15372303	0.0009782	3.5309	-3.84	-0.618682	A_16_P15372303	RNF2
A_18_P10102938	0.0149342	-2.53243	-4.2	0.607723	A_18_P10102938	RNF220
A_16_P19980757	0.0086123	-2.74892	-4.13	0.636001	A_16_P19980757	RNF31
A_14_P119995	0.0009967	-3.52453	-3.85	0.639128	A_14_P119995	RNF31
A_16_P19752253	0.0115101	-2.63608	-4.17	0.69409	A_16_P19752253	RNF6
A_14_P110675	0.0244296	-2.32968	-4.27	0.701469	A_14_P110675	RNLS
A_14_P129075	0.0085748	-2.7506	-4.13	0.621476	A_14_P129075	RNMT
A_16_P36335289	0.0145529	-2.54283	-4.2	0.743981	A_16_P36335289	ROBO1
A_18_P14249595	0.0298087	-2.24479	-4.3	1.15704	A_18_P14249595	ROBO1
A_16_P36335582	0.0247592	-2.32402	-4.27	0.668955	A_16_P36335582	ROBO1
A_16_P16292721	0.0156123	-2.51452	-4.21	0.693774	A_16_P16292721	ROBO1
A_16_P16293179	0.0393321	-2.12333	-4.34	0.630355	A_16_P16293179	ROBO1
A_16_P16287930	0.02793	-2.27276	-4.29	0.62654	A_16_P16287930	ROBO2
A_14_P130531	0.0222562	-2.36882	-4.26	0.588641	A_14_P130531	ROBO2
A_18_P12798181	0.0105175	-2.67144	-4.16	0.639219	A_18_P12798181	ROCK1
A_16_P20270401	0.0464294	-2.04868	-4.36	0.674336	A_16_P20270401	RORA
A_16_P03690916	0.0228188	-2.35837	-4.26	0.619277	A_16_P03690916	RPGR
A_16_P21444240	0.007061	-2.82477	-4.1	0.739851	A_16_P21444240	RPGR
A_16_P03199855	0.0410064	-2.10472	-4.34	0.600375	A_16_P03199855	RPH3AL
A_16_P20561698	0.0061418	-2.87738	-4.09	0.671469	A_16_P20561698	RPH3AL
A_16_P15291821	0.0143737	2.5478	-4.2	-0.587845	A_16_P15291821	RPRD2
A_16_P15291777	0.0036507	3.06934	-4.02	-0.650839	A_16_P15291777	RPRD2
A_18_P17095173	0.0014387	-3.3988	-3.89	0.758306	A_18_P17095173	RPS6KA3
A_16_P03667138	0.0227838	-2.35901	-4.26	0.61524	A_16_P03667138	RPS6KA3
A_16_P41607909	0.0484016	-2.02971	-4.36	0.596983	A_16_P41607909	RPS6KA3
A_16_P21403787	0.0059466	-2.88949	-4.08	0.903956	A_16_P21403787	RPS6KA3
A_16_P39707131	0.0044447	-2.99747	-4.04	0.619097	A_16_P39707131	RPSAP52
A_16_P40918527	0.0171076	-2.4774	-4.22	0.703682	A_16_P40918527	RPTOR
A_16_P03708358	0.0219632	-2.37436	-4.26	0.768876	A_16_P03708358	RRAGB
A_16_P37506323	0.021494	-2.38336	-4.25	0.742496	A_16_P37506323	RREB1
A_18_P10285859	0.0289783	-2.25696	-4.29	0.654632	A_18_P10285859	RSBN1
A_16_P38954376	0.0033276	-3.1029	-4	0.870583	A_16_P38954376	RSU1
A_16_P01968143	0.0105975	2.66848	-4.16	-0.626705	A_16_P01968143	RUNX1T1
A_18_P16581264	0.0168784	2.48289	-4.22	-0.601621	A_18_P16581264	RUNX1T1
A_16_P18395565	0.0014896	3.38678	-3.9	-0.742062	A_16_P18395565	RUNX1T1
A_16_P15221952	0.0079035	-2.78186	-4.12	0.604266	A_16_P15221952	RWDD3
A_18_P24841027	0.0361075	-2.16123	-4.32	0.615271	A_18_P24841027	RXRB
A_16_P00182574	0.0032611	3.11017	-4	-0.618567	A_16_P00182574	RXRG
A_16_P15326450	0.0011844	3.46568	-3.87	-0.655783	A_16_P15326450	RXRG
A_16_P00182524	0.0130326	2.58692	-4.19	-0.61038	A_16_P00182524	RXRG
A_16_P36458958	0.0236787	-2.34284	-4.27	0.619757	A_16_P36458958	RYK
A_14_P134697	0.0377034	-2.14211	-4.33	0.689699	A_14_P134697	RYR1
A_16_P41192487	0.0483496	-2.0302	-4.36	0.644892	A_16_P41192487	RYR1
A_16_P15299029	0.0114174	2.63926	-4.17	-0.585996	A_16_P15299029	S100A13
A_14_P125828	0.0031906	3.11805	-4	-0.596435	A_14_P125828	S100A7
A_18_P16650272	0.0054461	2.92232	-4.07	-0.591064	A_18_P16650272	SAMD12
A_16_P02006708	0.0122088	2.61282	-4.18	-0.614432	A_16_P02006708	SAMD12
A_18_P16646901	0.0072409	2.81522	-4.11	-0.617938	A_18_P16646901	SAMD12
A_14_P110692	0.0088711	-2.73752	-4.13	0.691211	A_14_P110692	SAPS3
A_16_P19271941	0.0193291	-2.42736	-4.24	0.620174	A_16_P19271941	SAPS3
A_16_P39392621	0.006018	-2.88501	-4.08	0.588114	A_16_P39392621	SAPS3
A_18_P11130965	0.0005038	-3.75315	-3.76	0.862263	A_18_P11130965	SAPS3
A_16_P20616465	0.008812	-2.7401	-4.13	0.679249	A_16_P20616465	SARM1
A_16_P20616442	0.0085056	-2.75372	-4.13	0.624127	A_16_P20616442	SARM1
A_16_P03449433	0.0492639	-2.02163	-4.37	0.586238	A_16_P03449433	SARS2
A_16_P16146700	0.0283212	-2.2668	-4.29	0.704338	A_16_P16146700	SATB1
A_16_P15995406	0.0144797	-2.54485	-4.2	0.623736	A_16_P15995406	SATB2
A_18_P14029703	0.0366546	-2.15459	-4.33	0.72256	A_18_P14029703	SBF1
A_16_P20310299	0.0347439	2.17816	-4.32	-1.1603	A_16_P20310299	SCAPER
A_18_P14700175	0.008638	-2.74778	-4.13	0.671782	A_18_P14700175	SCFD2
A_16_P16681574	0.0084637	-2.75561	-4.13	0.586527	A_16_P16681574	SCFD2
A_16_P16682325	0.0032469	-3.11175	-4	0.870296	A_16_P16682325	SCFD2
A_14_P118267	0.0188291	-2.43815	-4.24	0.59594	A_14_P118267	SCFD2
A_16_P16682156	0.0019358	-3.29554	-3.93	0.72402	A_16_P16682156	SCFD2
A_16_P36733623	0.0019457	-3.29376	-3.93	0.744327	A_16_P36733623	SCFD2
A_18_P14696285	0.0119963	-2.61976	-4.18	0.617071	A_18_P14696285	SCFD2
A_16_P00627094	0.0168092	-2.48456	-4.22	0.604546	A_16_P00627094	SCLY
A_14_P202181	0.0079504	-2.77959	-4.12	0.614595	A_14_P202181	SCML1
A_16_P41603274	0.0061172	-2.87888	-4.08	0.625285	A_16_P41603274	SCML2
A_16_P02043312	0.022296	-2.36807	-4.26	0.80001	A_16_P02043312	SCRIB
A_16_P03631516	0.0193382	-2.42716	-4.24	0.605213	A_16_P03631516	SCUBE1
A_16_P18406820	0.0063637	2.86403	-4.09	-0.599342	A_16_P18406820	SDC2
A_14_P109550	0.0103258	2.67863	-4.16	-0.633206	A_14_P109550	SDC2
A_16_P18406836	0.0019273	3.29708	-3.93	-0.725307	A_16_P18406836	SDC2
A_16_P01974958	0.0045665	2.98753	-4.05	-0.63069	A_16_P01974958	SDC2
A_16_P01974821	0.0109947	2.65407	-4.16	-0.619568	A_16_P01974821	SDC2
A_18_P16595792	0.0037092	3.06357	-4.02	-0.745985	A_18_P16595792	SDC2
A_18_P16589478	0.0104292	2.67474	-4.16	-0.634974	A_18_P16589478	SDC2
A_18_P13750462	0.0123885	2.60704	-4.18	-0.621904	A_18_P13750462	SEC23B
A_14_P120447	0.0156585	-2.51332	-4.21	0.598938	A_14_P120447	SELK
A_14_P124501	0.0397895	-2.11818	-4.34	0.70439	A_14_P124501	SELO
A_16_P36497602	0.0148303	-2.53524	-4.2	0.623978	A_16_P36497602	SELT
A_18_P10331685	0.0052082	2.93893	-4.06	-0.649771	A_18_P10331685	SEMA4A
A_16_P02128887	0.0134632	-2.57398	-4.19	0.691436	A_16_P02128887	SEMA4D
A_16_P03023294	0.0223961	-2.3662	-4.26	0.605866	A_16_P03023294	SEMA6D
A_18_P14633342	0.0069269	-2.83203	-4.1	0.619258	A_18_P14633342	SEPSECS
A_18_P12365401	0.0465288	-2.04771	-4.36	0.637351	A_18_P12365401	SEPX1
A_16_P03102739	0.0160351	-2.50371	-4.21	0.762828	A_16_P03102739	SEPX1
A_16_P37244311	0.002837	-3.16021	-3.98	0.650166	A_16_P37244311	SERINC5
A_18_P11196336	0.0122482	-2.61155	-4.18	0.609987	A_18_P11196336	SESN3
A_14_P202268	0.0206713	-2.39959	-4.25	0.665236	A_14_P202268	SESN3
A_16_P20444839	0.0068761	-2.83481	-4.1	0.63444	A_16_P20444839	SETD1A
A_18_P19516286	0.0313192	-2.22342	-4.3	0.609116	A_18_P19516286	SETD1B
A_16_P03608777	0.0146117	2.54121	-4.2	-0.714063	A_16_P03608777	SEZ6L
A_16_P18824251	0.0473412	-2.03982	-4.36	0.670958	A_16_P18824251	SFMBT2
A_16_P16679661	0.004837	-2.9663	-4.05	0.986859	A_16_P16679661	SGCB
A_14_P137821	0.024201	-2.33365	-4.27	0.592245	A_14_P137821	SGEF
A_16_P37677782	0.0082701	-2.7645	-4.13	0.634228	A_16_P37677782	SH3BGRL2
A_16_P15778600	0.0093373	-2.71773	-4.14	0.645059	A_16_P15778600	SH3RF3
A_16_P00443041	0.0207564	-2.39788	-4.25	0.626803	A_16_P00443041	SH3RF3
A_16_P00443110	0.0131048	-2.58472	-4.19	0.589185	A_16_P00443110	SH3RF3
A_14_P103298	0.0275933	-2.27795	-4.29	0.594806	A_14_P103298	SHANK2
A_16_P02465473	0.026079	-2.30201	-4.28	0.747475	A_16_P02465473	SHANK2
A_16_P02465365	0.0180311	-2.45592	-4.23	0.592768	A_16_P02465365	SHANK2
A_16_P39398010	0.0335132	-2.19395	-4.31	0.702293	A_16_P39398010	SHANK2
A_16_P02465737	0.0293453	-2.25154	-4.3	0.733417	A_16_P02465737	SHANK2
A_18_P12967725	0.0082119	-2.76721	-4.12	0.76087	A_18_P12967725	SHC2
A_16_P40393277	0.0190237	-2.43392	-4.24	0.622792	A_16_P40393277	SHC4
A_16_P21378021	0.0279763	-2.27205	-4.29	0.622629	A_16_P21378021	SHROOM2
A_16_P41581536	0.0211423	-2.39023	-4.25	0.605991	A_16_P41581536	SHROOM2
A_16_P03704744	0.0124637	-2.60464	-4.18	0.596913	A_16_P03704744	SHROOM4
A_16_P00787609	0.0145629	-2.54255	-4.2	0.585908	A_16_P00787609	SIDT1
A_16_P19371557	0.0420789	-2.09314	-4.34	0.736553	A_16_P19371557	SIK2
A_16_P03429180	0.0189902	-2.43464	-4.24	0.630736	A_16_P03429180	SIN3B
A_14_P201084	0.0323444	-2.20943	-4.31	0.755941	A_14_P201084	SIPA1L3
A_16_P03449381	0.0338637	-2.1894	-4.32	0.604136	A_16_P03449381	SIRT2
A_14_P137324	0.0034101	3.09405	-4.01	-0.660732	A_14_P137324	SLAMF1
A_16_P20207412	0.0023755	-3.22342	-3.96	0.822498	A_16_P20207412	SLC12A6
A_16_P15786331	0.0084079	-2.75816	-4.13	0.649656	A_16_P15786331	SLC20A1
A_16_P18290578	0.0090747	2.72876	-4.14	-0.689756	A_16_P18290578	SLC20A2
A_18_P25653082	0.0343656	-2.18296	-4.32	0.679817	A_18_P25653082	SLC25A13
A_16_P15251356	0.0136469	-2.56857	-4.19	0.656956	A_16_P15251356	SLC25A24
A_14_P114010	0.0209681	-2.39367	-4.25	0.727194	A_14_P114010	SLC25A24
A_16_P01967150	0.0026268	3.18769	-3.97	-0.775546	A_16_P01967150	SLC26A7
A_18_P16578125	0.010012	2.69065	-4.15	-0.595463	A_18_P16578125	SLC26A7
A_16_P38487367	0.0064608	2.85833	-4.09	-0.665444	A_16_P38487367	SLC26A7
A_18_P16577978	0.0056358	2.90955	-4.07	-0.682104	A_18_P16577978	SLC26A7
A_16_P02289359	0.0452985	2.05988	-4.35	-0.625076	A_16_P02289359	SLC29A3
A_14_P138620	0.0088155	2.73994	-4.13	-0.617253	A_14_P138620	SLC30A8
A_16_P32334835	0.007165	2.81922	-4.11	-0.594256	A_16_P32334835	SLC30A8
A_16_P18742693	0.0057114	-2.90458	-4.08	0.647944	A_16_P18742693	SLC31A1
A_16_P15233424	0.0065019	-2.85594	-4.09	0.645126	A_16_P15233424	SLC35A3
A_16_P00786169	0.0056594	-2.90799	-4.07	0.864374	A_16_P00786169	SLC35A5
A_16_P19582430	0.0090926	-2.728	-4.14	0.619193	A_16_P19582430	SLC35E3
A_16_P00277560	0.0166713	2.48791	-4.22	-0.599101	A_16_P00277560	SLC35F3
A_16_P00277237	0.0137288	2.56618	-4.19	-0.603402	A_16_P00277237	SLC35F3
A_14_P130508	0.0416812	-2.0974	-4.34	0.648407	A_14_P130508	SLC35F5
A_16_P17123544	0.0121388	-2.6151	-4.18	0.62506	A_16_P17123544	SLC38A9
A_16_P17123556	0.0188733	-2.43719	-4.24	0.599497	A_16_P17123556	SLC38A9
A_16_P16794138	0.0043279	-3.00725	-4.04	0.805947	A_16_P16794138	SLC39A8
A_14_P118345	0.0472886	-2.04033	-4.36	0.625575	A_14_P118345	SLC39A9
A_16_P02449145	0.0479761	-2.03375	-4.36	0.61617	A_16_P02449145	SLC43A1
A_18_P12564260	0.0201695	-2.40977	-4.25	0.672449	A_18_P12564260	SLC43A2
A_16_P40728795	0.00286	-3.15732	-3.98	0.794659	A_16_P40728795	SLC43A2
A_16_P18723409	0.0018811	-3.30558	-3.93	0.768244	A_16_P18723409	SLC44A1
A_16_P02744894	0.0024944	-3.20609	-3.97	0.718558	A_16_P02744894	SLC46A3
A_16_P21461508	0.0238479	-2.33984	-4.27	0.626972	A_16_P21461508	SLC9A7
A_16_P00815911	0.0265986	2.29362	-4.28	-0.60729	A_16_P00815911	SLCO2A1
A_16_P03547933	0.0431091	-2.08226	-4.35	0.591255	A_16_P03547933	SLCO4A1
A_14_P121170	0.0265285	2.29474	-4.28	-0.602198	A_14_P121170	SLIT3
A_16_P40955911	0.0075064	-2.80152	-4.11	0.621184	A_16_P40955911	SLMO1
A_16_P03051814	0.0277571	-2.27542	-4.29	0.658855	A_16_P03051814	SMAD3
A_16_P03051360	0.0056528	-2.90843	-4.07	0.846105	A_16_P03051360	SMAD6
A_16_P19778416	0.0148204	-2.5355	-4.2	0.668389	A_16_P19778416	SMAD9
A_14_P100262	0.0130255	-2.58714	-4.19	0.659936	A_14_P100262	SMAD9
A_16_P15094346	0.0214819	-2.3836	-4.25	0.636809	A_16_P15094346	SMAP2
A_16_P03706391	0.0090886	-2.72817	-4.14	0.616824	A_16_P03706391	SMC1A
A_16_P03223651	0.0417989	-2.09614	-4.34	0.593274	A_16_P03223651	SMCR7
A_16_P21328597	0.0146105	-2.54124	-4.2	0.740748	A_16_P21328597	SMCR7L
A_14_P109368	0.001936	3.2955	-3.93	-0.762277	A_14_P109368	SMG5
A_16_P20566314	0.0009026	-3.55818	-3.83	0.937182	A_16_P20566314	SMG6
A_16_P03205350	0.0486037	-2.02781	-4.36	0.624687	A_16_P03205350	SMTNL2
A_14_P201752	0.0218541	-2.37643	-4.26	0.616947	A_14_P201752	SNRK
A_16_P02994258	0.0091606	-2.72512	-4.14	0.59444	A_16_P02994258	SNRPN
A_16_P18299663	0.0233411	2.34887	-4.27	-0.682674	A_16_P18299663	SNTG1
A_16_P18300072	0.0128327	2.59307	-4.18	-0.616472	A_16_P18300072	SNTG1
A_16_P01521789	0.0066746	-2.84605	-4.1	0.702489	A_16_P01521789	SNX14
A_16_P17120654	0.0231738	-2.35189	-4.26	0.629384	A_16_P17120654	SNX18
A_14_P129434	0.0224141	-2.36586	-4.26	0.784887	A_14_P129434	SNX26
A_14_P130200	0.0026203	3.18857	-3.97	-0.685094	A_14_P130200	SNX31
A_16_P01980515	0.0039959	3.03645	-4.03	-0.67366	A_16_P01980515	SNX31
A_16_P15358403	0.039943	2.11646	-4.34	-0.586051	A_16_P15358403	SOAT1
A_16_P39138903	0.0128106	-2.59375	-4.18	0.620275	A_16_P39138903	SORBS1
A_18_P10885996	0.0164228	2.49402	-4.22	-0.590876	A_18_P10885996	SORCS1
A_16_P19055173	0.0427174	2.08637	-4.35	-0.587941	A_16_P19055173	SORCS1
A_16_P00615795	0.018872	-2.43721	-4.24	0.647121	A_16_P00615795	SP100
A_16_P18415074	0.0038779	3.04739	-4.02	-0.675157	A_16_P18415074	SPAG1
A_16_P01979875	0.0099177	2.69434	-4.15	-0.592895	A_16_P01979875	SPAG1
A_14_P109790	0.0091202	-2.72683	-4.14	0.615224	A_14_P109790	SPATA18
A_16_P36731741	0.0151986	-2.52536	-4.21	0.590805	A_16_P36731741	SPATA18
A_16_P00972905	0.0180193	-2.45619	-4.23	0.600947	A_16_P00972905	SPATA18
A_16_P01212245	0.004984	2.95523	-4.06	-0.68382	A_16_P01212245	SPEF2
A_16_P39915203	0.0050857	-2.94775	-4.06	0.693941	A_16_P39915203	SPG20
A_16_P19777082	0.0242943	-2.33202	-4.27	0.621261	A_16_P19777082	SPG20
A_16_P41686342	0.0043307	-3.00701	-4.04	0.642955	A_16_P41686342	SPIN4
A_16_P40397581	0.026683	-2.29227	-4.28	0.613368	A_16_P40397581	SPPL2A
A_14_P122985	0.0119159	-2.62242	-4.17	0.718208	A_14_P122985	SPRED1
A_18_P12186950	0.0427827	-2.08568	-4.35	0.589495	A_18_P12186950	SPRED1
A_16_P01352950	0.0027487	-3.17151	-3.98	0.758854	A_16_P01352950	SPRY4
A_16_P01771593	0.0357875	-2.16515	-4.32	0.610025	A_16_P01771593	SRPK2
A_16_P18055708	0.0185065	-2.44525	-4.23	0.632416	A_16_P18055708	SRPK2
A_16_P17185126	0.013583	-2.57044	-4.19	0.626642	A_16_P17185126	SSBP2
A_16_P17185142	0.0058725	-2.89418	-4.08	0.598005	A_16_P17185142	SSBP2
A_16_P15176393	0.0327054	2.2046	-4.31	-0.590868	A_16_P15176393	ST6GALNAC3
A_16_P00556823	0.0339432	-2.18838	-4.32	0.628902	A_16_P00556823	STAT1
A_18_P16167717	0.0039023	-3.0451	-4.02	0.839248	A_18_P16167717	STEAP1
A_16_P18020482	0.0415003	-2.09935	-4.34	0.588931	A_16_P18020482	STEAP2
A_16_P32055949	0.0174471	-2.46938	-4.23	0.652846	A_16_P32055949	STEAP2
A_16_P00454402	0.0236369	-2.34358	-4.27	0.636901	A_16_P00454402	STEAP3
A_14_P128169	0.0099414	-2.69341	-4.15	0.601258	A_14_P128169	STIM1
A_18_P10970106	0.0012473	-3.44795	-3.88	0.759924	A_18_P10970106	STIM1
A_16_P19134375	0.0097479	-2.70105	-4.15	0.613954	A_16_P19134375	STIM1
A_16_P18411579	0.0056578	2.9081	-4.07	-0.657426	A_16_P18411579	STK3
A_16_P18411663	0.0046668	2.97953	-4.05	-0.668959	A_16_P18411663	STK3
A_16_P01977740	0.022794	2.35883	-4.26	-0.599047	A_16_P01977740	STK3
A_16_P18411242	0.0051031	2.94649	-4.06	-0.689534	A_16_P18411242	STK3
A_16_P01977916	0.0057227	2.90384	-4.08	-0.625233	A_16_P01977916	STK3
A_16_P38505812	0.0018903	3.30388	-3.93	-0.709168	A_16_P38505812	STK3
A_16_P18411614	0.0074859	2.80256	-4.11	-0.632954	A_16_P18411614	STK3
A_16_P18411384	0.017646	2.46475	-4.23	-0.602594	A_16_P18411384	STK3
A_16_P38505539	0.0268213	2.29007	-4.28	-0.643092	A_16_P38505539	STK3
A_16_P18411490	0.0157148	2.51187	-4.21	-0.610874	A_16_P18411490	STK3
A_16_P38505547	0.0396236	2.12004	-4.34	-0.598951	A_16_P38505547	STK3
A_14_P120974	0.0498515	-2.01619	-4.37	0.674949	A_14_P120974	STK4
A_16_P18965324	0.0041524	3.02241	-4.03	-0.6158	A_16_P18965324	STOX1
A_18_P10782523	0.000869	3.57099	-3.83	-0.733453	A_18_P10782523	STOX1
A_16_P03135189	0.0094704	-2.71225	-4.14	0.69058	A_16_P03135189	STX1B
A_16_P20582951	0.0140328	-2.55742	-4.2	0.618959	A_16_P20582951	STX8
A_16_P19455718	0.0012834	-3.43815	-3.88	0.611889	A_16_P19455718	STYK1
A_18_P11713909	0.0149737	-2.53136	-4.21	0.595722	A_18_P11713909	SUGT1L1
A_18_P10526997	0.0051911	2.94015	-4.06	-0.587656	A_18_P10526997	SUSD4
A_18_P10524479	0.0021502	3.25862	-3.95	-0.640594	A_18_P10524479	SUSD4
A_18_P18097492	0.0037353	3.06102	-4.02	-0.609106	A_18_P18097492	SUSD4
A_16_P19271351	0.0373958	-2.14574	-4.33	0.607268	A_16_P19271351	SUV420H1
A_16_P02240391	0.0419885	-2.09411	-4.34	0.607825	A_16_P02240391	SVIL
A_16_P03617754	0.0084886	-2.75449	-4.13	0.585605	A_16_P03617754	SYN3
A_14_P139607	0.0492349	-2.0219	-4.37	0.631456	A_14_P139607	SYNE2
A_16_P18057625	0.0234845	-2.3463	-4.27	0.773169	A_16_P18057625	SYPL1
A_16_P19141733	0.0042946	-3.01008	-4.04	0.642254	A_16_P19141733	SYT9
A_16_P19141741	0.0036919	-3.06527	-4.02	0.613787	A_16_P19141741	SYT9
A_16_P41648353	0.0102366	-2.68201	-4.15	0.657931	A_16_P41648353	SYTL5
A_16_P21443500	0.0157959	-2.50979	-4.21	0.661491	A_16_P21443500	SYTL5
A_16_P03547019	0.0069894	-2.82863	-4.1	0.590257	A_16_P03547019	TAF4
A_18_P12617597	0.0268368	-2.28982	-4.28	0.674338	A_18_P12617597	TAOK1
A_16_P19698951	0.0164405	-2.49358	-4.22	0.808714	A_16_P19698951	TAOK3
A_16_P37572384	0.0420833	-2.09309	-4.34	0.597318	A_16_P37572384	TAPBP
A_16_P36651744	0.0168868	-2.48269	-4.22	0.751035	A_16_P36651744	TAPT1
A_14_P132197	0.0047288	2.97466	-4.05	-0.666872	A_14_P132197	TARS2
A_16_P18707160	0.0136378	-2.56883	-4.19	0.668586	A_16_P18707160	TBC1D2
A_16_P19871365	0.0315765	-2.21987	-4.31	0.659691	A_16_P19871365	TBC1D4
A_16_P01426525	0.0416283	-2.09797	-4.34	0.595804	A_16_P01426525	TBC1D7
A_16_P36938381	0.0478061	-2.03537	-4.36	0.607571	A_16_P36938381	TBC1D9
A_16_P20749027	0.0486531	-2.02734	-4.36	0.619153	A_16_P20749027	TBCD
A_16_P20749058	0.0463762	-2.0492	-4.36	0.597811	A_16_P20749058	TBCD
A_16_P19571800	0.0010585	-3.50407	-3.85	0.773739	A_16_P19571800	TBK1
A_16_P21377345	0.01058	-2.66913	-4.16	0.757177	A_16_P21377345	TBL1X
A_14_P106014	0.0273294	-2.28206	-4.29	0.598807	A_14_P106014	TBRG4
A_16_P00157519	0.0159407	-2.5061	-4.21	0.661941	A_16_P00157519	TBX15
A_16_P15333184	0.0009554	3.53889	-3.84	-0.73166	A_16_P15333184	TBX19
A_16_P01916003	0.0202355	2.40842	-4.25	-0.588177	A_16_P01916003	TCEA1
A_16_P21188616	0.0176941	-2.46364	-4.23	0.742913	A_16_P21188616	TCEA2
A_16_P02461808	0.0349615	-2.17542	-4.32	0.654258	A_16_P02461808	TCIRG1
A_14_P119802	0.0100259	-2.69011	-4.15	0.586351	A_14_P119802	TCP11
A_18_P10783411	0.0106002	2.66839	-4.16	-0.691043	A_18_P10783411	TET1
A_16_P18712281	0.0123986	-2.60672	-4.18	0.634475	A_16_P18712281	TEX10
A_16_P00437772	0.0012276	-3.45341	-3.87	0.716221	A_16_P00437772	TGFBRAP1
A_16_P16748982	0.0470764	-2.04238	-4.36	0.593794	A_16_P16748982	THAP9
A_16_P03656686	0.0401499	-2.11415	-4.34	0.598289	A_16_P03656686	TLR8
A_14_P103824	0.0065161	-2.85512	-4.09	0.735587	A_14_P103824	TMBIM4
A_16_P02639594	0.0100276	-2.69005	-4.15	0.597146	A_16_P02639594	TMBIM4
A_16_P00024829	0.0402023	-2.11357	-4.34	0.643475	A_16_P00024829	TMCO4
A_16_P35226434	0.0213314	-2.38652	-4.25	0.600768	A_16_P35226434	TMED5
A_14_P111179	0.0423235	-2.09054	-4.35	0.600592	A_14_P111179	TMED5
A_18_P14391896	0.0254532	-2.31232	-4.28	0.595195	A_18_P14391896	TMEM108
A_16_P35778864	0.0092631	-2.72082	-4.14	0.588262	A_16_P35778864	TMEM131
A_16_P19315592	0.0134362	-2.57478	-4.19	0.613568	A_16_P19315592	TMEM135
A_16_P19315626	0.0133533	-2.57724	-4.19	0.637123	A_16_P19315626	TMEM135
A_16_P02487246	0.01161	-2.63267	-4.17	0.692704	A_16_P02487246	TMEM135
A_16_P39437597	0.0275162	-2.27915	-4.29	0.633139	A_16_P39437597	TMEM135
A_16_P18073287	0.0096717	-2.70409	-4.15	0.729703	A_16_P18073287	TMEM168
A_16_P02647545	0.0023283	-3.23052	-3.96	0.695696	A_16_P02647545	TMEM19
A_16_P19589357	0.003052	-3.13403	-3.99	0.629255	A_16_P19589357	TMEM19
A_16_P36006567	0.0085424	-2.75206	-4.13	0.60314	A_16_P36006567	TMEM194B
A_16_P41596719	0.0108948	-2.65765	-4.16	0.739299	A_16_P41596719	TMEM27
A_16_P16334299	0.0109608	-2.65529	-4.16	0.720764	A_16_P16334299	TMEM45A
A_16_P00126092	0.0166806	-2.48769	-4.22	0.604274	A_16_P00126092	TMEM56
A_16_P38493673	0.0184715	2.44603	-4.23	-0.602746	A_16_P38493673	TMEM67
A_16_P15785177	0.0131438	-2.58354	-4.19	0.630375	A_16_P15785177	TMEM87B
A_16_P15785189	0.030241	-2.23858	-4.3	0.667134	A_16_P15785189	TMEM87B
A_14_P111123	0.0031913	-3.11798	-4	0.78168	A_14_P111123	TMLHE
A_18_P17363399	0.0098304	-2.69777	-4.15	0.624751	A_18_P17363399	TMLHE
A_16_P20249681	0.0059705	-2.88798	-4.08	0.813798	A_16_P20249681	TMOD3
A_16_P19540418	0.0012798	-3.43912	-3.88	0.710869	A_16_P19540418	TMPRSS12
A_16_P19791906	0.0044264	-2.99898	-4.04	0.725614	A_16_P19791906	TNFSF11
A_14_P126627	0.0050283	-2.95196	-4.06	0.733604	A_14_P126627	TNFSF11
A_16_P19791927	0.0011195	-3.48498	-3.86	0.772124	A_16_P19791927	TNFSF11
A_16_P02448878	0.0002255	-4.01532	-3.66	1.02971	A_16_P02448878	TNKS1BP1
A_16_P00196347	0.0104083	2.67552	-4.16	-0.749241	A_16_P00196347	TNR
A_14_P131157	0.0236621	-2.34313	-4.27	0.615851	A_14_P131157	TOLLIP
A_14_P118993	0.0026322	3.18696	-3.97	-0.667962	A_14_P118993	TOMM40L
A_14_P129557	0.0042351	-3.01519	-4.04	0.669725	A_14_P129557	TOP2B
A_16_P35009970	0.0268621	-2.28942	-4.28	0.608823	A_16_P35009970	TP73
A_16_P19273243	0.0180485	-2.45553	-4.23	0.812859	A_16_P19273243	TPCN2
A_16_P19590097	0.0239217	-2.33854	-4.27	0.623712	A_16_P19590097	TPH2
A_16_P00299448	0.0427534	-2.08599	-4.35	0.665596	A_16_P00299448	TPO
A_16_P20167707	0.0307546	-2.2313	-4.3	0.58908	A_16_P20167707	TRAF3
A_16_P38531274	0.0033199	3.10372	-4	-0.663779	A_16_P38531274	TRHR
A_16_P38531307	0.0180474	2.45555	-4.23	-0.604999	A_16_P38531307	TRHR
A_18_P16624563	0.0120431	2.61823	-4.18	-0.597176	A_18_P16624563	TRHR
A_14_P200256	0.0012695	-3.44191	-3.88	0.843035	A_14_P200256	TRIM14
A_16_P36521439	0.0391069	-2.12589	-4.33	0.712041	A_16_P36521439	TRIM59
A_14_P137604	0.0044145	2.99998	-4.04	-0.67528	A_14_P137604	TRIM67
A_14_P110456	0.0124702	-2.60444	-4.18	0.605794	A_14_P110456	TRIO
A_16_P16071863	0.0288966	-2.25817	-4.29	0.660599	A_16_P16071863	TRIP12
A_16_P18040986	0.0163006	-2.49705	-4.22	0.587097	A_16_P18040986	TRRAP
A_14_P108336	0.0141068	-2.55531	-4.2	0.659123	A_14_P108336	TSGA10
A_16_P15754087	0.0133004	-2.57883	-4.19	0.589311	A_16_P15754087	TSGA10
A_16_P41176090	0.0034198	-3.09302	-4.01	0.869483	A_16_P41176090	TSHZ3
A_16_P32817846	0.0192929	-2.42813	-4.24	0.594122	A_16_P32817846	TSPAN4
A_14_P131419	0.0336025	-2.19279	-4.31	0.628634	A_14_P131419	TSPAN5
A_16_P19439106	0.0210848	-2.39136	-4.25	0.71212	A_16_P19439106	TSPAN9
A_16_P02560102	0.0172461	-2.47411	-4.22	0.631948	A_16_P02560102	TSPAN9
A_16_P40378292	0.0246327	-2.32619	-4.27	0.595633	A_16_P40378292	TTBK2
A_16_P01288650	0.00867	-2.74636	-4.13	0.597587	A_16_P01288650	TTC37
A_16_P00445449	0.0037088	-3.06361	-4.02	0.826282	A_16_P00445449	TTL
A_16_P15786020	0.0017547	-3.32989	-3.92	0.794501	A_16_P15786020	TTL
A_16_P15294387	0.0042865	3.01077	-4.04	-0.640197	A_16_P15294387	TUFT1
A_16_P17440338	0.0327351	-2.2042	-4.31	0.606595	A_16_P17440338	TXNDC5
A_16_P31679346	0.0132902	-2.57913	-4.19	0.605685	A_16_P31679346	TXNDC5
A_16_P40448565	0.0339267	-2.18859	-4.32	0.710635	A_16_P40448565	UACA
A_16_P00729848	0.0351602	-2.17293	-4.32	0.590614	A_16_P00729848	UBA3
A_18_P14732946	0.0097642	-2.7004	-4.15	0.590869	A_18_P14732946	UBA6
A_16_P36766655	0.0017532	-3.33018	-3.92	0.685423	A_16_P36766655	UBA6
A_16_P15300380	0.0027025	3.17756	-3.98	-0.702805	A_16_P15300380	UBAP2L
A_16_P01041017	0.0251419	-2.31753	-4.28	0.716401	A_16_P01041017	UBE2D3
A_18_P13689879	0.0172879	-2.47313	-4.22	0.665325	A_18_P13689879	UBE2F
A_14_P120691	0.0293918	-2.25086	-4.3	0.661564	A_14_P120691	UBL3
A_16_P20229191	0.0307846	-2.23088	-4.3	0.602835	A_16_P20229191	UBR1
A_16_P15923734	0.0316794	-2.21846	-4.31	0.620723	A_16_P15923734	UBR3
A_16_P19656223	0.0194388	-2.42502	-4.24	0.627523	A_16_P19656223	UHRF1BP1L
A_16_P00428176	0.0071658	-2.81918	-4.11	0.662037	A_16_P00428176	UNC50
A_16_P01401875	0.0360741	-2.16164	-4.32	0.640088	A_16_P01401875	UNC5A
A_18_P16442188	0.0301267	-2.24022	-4.3	0.635402	A_18_P16442188	UNC5D
A_16_P03431490	0.044836	-2.06452	-4.35	0.663702	A_16_P03431490	UPF1
A_16_P20974188	0.0221335	-2.37113	-4.26	0.624399	A_16_P20974188	UPF1
A_14_P108497	0.0044279	-2.99886	-4.04	0.690949	A_14_P108497	USP45
A_16_P00973458	0.0181892	-2.45234	-4.23	0.600493	A_16_P00973458	USP46
A_16_P16680843	0.0033402	-3.10153	-4	0.672157	A_16_P16680843	USP46
A_16_P36732746	0.0119938	-2.61985	-4.18	0.599214	A_16_P36732746	USP46
A_16_P16680817	0.0177691	-2.46191	-4.23	0.600365	A_16_P16680817	USP46
A_16_P15052814	0.0146545	-2.54003	-4.2	0.649223	A_16_P15052814	USP48
A_16_P21450898	0.0025593	-3.19696	-3.97	0.742004	A_16_P21450898	USP9X
A_18_P17150551	0.0075008	-2.80181	-4.11	0.724149	A_18_P17150551	USP9X
A_14_P127159	0.0415457	-2.09886	-4.34	0.708586	A_14_P127159	UTRN
A_16_P17756053	0.0186304	-2.44251	-4.23	0.701711	A_16_P17756053	UTRN
A_16_P15771171	0.0080895	-2.77296	-4.12	0.615806	A_16_P15771171	UXS1
A_16_P00439116	0.0013201	-3.42846	-3.88	0.761478	A_16_P00439116	UXS1
A_14_P135510	0.0209934	-2.39317	-4.25	0.625047	A_14_P135510	VANGL1
A_16_P35279511	0.0059811	-2.88732	-4.08	0.709307	A_16_P35279511	VANGL1
A_16_P15438968	0.0008746	3.56883	-3.83	-0.664546	A_16_P15438968	VASH2
A_16_P17190030	0.0253455	-2.31412	-4.28	0.676254	A_16_P17190030	VCAN
A_16_P18186276	0.0463386	-2.04957	-4.36	0.655682	A_16_P18186276	VIPR2
A_14_P106582	0.004281	3.01124	-4.04	-0.601874	A_14_P106582	VPRBP
A_18_P16598681	0.0057875	2.89964	-4.08	-0.608736	A_18_P16598681	VPS13B
A_18_P26216292	0.0141009	2.55548	-4.2	-0.592456	A_18_P26216292	VPS13B
A_16_P01979129	0.0098371	2.69751	-4.15	-0.640418	A_16_P01979129	VPS13B
A_16_P01979196	0.0072315	2.81571	-4.11	-0.597069	A_16_P01979196	VPS13B
A_16_P18413541	0.0013539	3.41975	-3.89	-0.723618	A_16_P18413541	VPS13B
A_16_P01978806	0.0072014	2.81729	-4.11	-0.601792	A_16_P01978806	VPS13B
A_16_P01978985	0.0048784	2.96315	-4.05	-0.608577	A_16_P01978985	VPS13B
A_16_P38508391	0.0062757	2.86927	-4.09	-0.658011	A_16_P38508391	VPS13B
A_16_P38507622	0.0055266	2.91685	-4.07	-0.593698	A_16_P38507622	VPS13B
A_16_P38507181	0.0066592	2.84692	-4.1	-0.618282	A_16_P38507181	VPS13B
A_16_P18413012	0.0127175	2.59665	-4.18	-0.632291	A_16_P18413012	VPS13B
A_16_P18413713	0.0036342	3.07098	-4.02	-0.634948	A_16_P18413713	VPS13B
A_16_P18413792	0.0017157	3.33771	-3.92	-0.742666	A_16_P18413792	VPS13B
A_16_P01978813	0.0025303	3.20102	-3.97	-0.647144	A_16_P01978813	VPS13B
A_16_P38507465	0.0049189	2.9601	-4.06	-0.599466	A_16_P38507465	VPS13B
A_16_P01978354	0.0028444	3.15928	-3.98	-0.702728	A_16_P01978354	VPS13B
A_16_P15734986	0.0298055	-2.24484	-4.3	0.700528	A_16_P15734986	VPS24
A_16_P18965982	0.0018947	3.30307	-3.93	-0.587192	A_16_P18965982	VPS26A
A_14_P120903	0.0367931	-2.15293	-4.33	0.634022	A_14_P120903	VRK2
A_16_P38033118	0.0401902	-2.1137	-4.34	0.750952	A_16_P38033118	VSTM2A
A_14_P127738	0.0357738	-2.16532	-4.32	0.712993	A_14_P127738	VSTM2A
A_16_P03437824	0.0106824	-2.66536	-4.16	0.645313	A_16_P03437824	VSTM2B
A_16_P03437814	0.0314421	-2.22172	-4.31	0.591226	A_16_P03437814	VSTM2B
A_14_P117432	0.0167977	-2.48484	-4.22	0.673005	A_14_P117432	WAC
A_16_P20162041	0.0066776	-2.84589	-4.1	0.647461	A_16_P20162041	WARS
A_16_P36092131	0.0291246	-2.25479	-4.3	0.811907	A_16_P36092131	WDFY1
A_16_P19813637	0.0055892	-2.91265	-4.07	0.684406	A_16_P19813637	WDFY2
A_16_P18916758	0.0212936	2.38726	-4.25	-0.6083	A_16_P18916758	WDFY4
A_16_P18916403	0.0099439	2.69331	-4.15	-0.61409	A_16_P18916403	WDFY4
A_16_P02257673	0.0042642	3.01268	-4.04	-0.707603	A_16_P02257673	WDFY4
A_16_P02257691	0.0079353	2.78032	-4.12	-0.685393	A_16_P02257691	WDFY4
A_16_P02257500	0.0117171	2.62906	-4.17	-0.60404	A_16_P02257500	WDFY4
A_16_P39024292	0.0032402	3.1125	-4	-0.63315	A_16_P39024292	WDFY4
A_18_P14597885	0.0307796	-2.23095	-4.3	0.746393	A_18_P14597885	WDR1
A_16_P31235956	0.0164022	-2.49453	-4.22	0.725483	A_16_P31235956	WDR1
A_18_P23440878	0.0329826	-2.20092	-4.31	0.616713	A_18_P23440878	WDR1
A_16_P20166341	0.0383758	-2.13427	-4.33	0.636494	A_16_P20166341	WDR20
A_14_P127288	0.0211472	-2.39013	-4.25	0.59585	A_14_P127288	WDR33
A_16_P15314229	0.0018319	3.31485	-3.93	-0.639203	A_16_P15314229	WDR42A
A_16_P35328602	0.0076902	2.7923	-4.12	-0.587138	A_16_P35328602	WDR42A
A_18_P16350774	0.0016612	-3.34896	-3.91	0.81433	A_18_P16350774	WDR60
A_16_P18185651	0.0418773	-2.0953	-4.34	0.613003	A_16_P18185651	WDR60
A_18_P25874397	0.0113565	-2.64136	-4.17	0.767159	A_18_P25874397	WDR60
A_16_P17091441	0.0280291	2.27125	-4.29	-0.594956	A_16_P17091441	WDR70
A_16_P20644405	0.0270631	-2.28624	-4.29	0.676762	A_16_P20644405	WIPF2
A_16_P03427669	0.0226686	-2.36114	-4.26	0.628724	A_16_P03427669	WIZ
A_16_P03427640	0.0048343	-2.96651	-4.05	0.713691	A_16_P03427640	WIZ
A_16_P03427650	0.0202044	-2.40906	-4.25	0.63665	A_16_P03427650	WIZ
A_16_P02133856	0.0463548	-2.04941	-4.36	0.590177	A_16_P02133856	WNK2
A_16_P18696225	0.004621	-2.98316	-4.05	1.10646	A_16_P18696225	WNK2
[truncated: 71 more rows]
